# Supplementary material for: Poly(ADP-ribose) polymerase-1 antagonizes DNA resection at double-strand breaks
Source: Nat Commun. 2019 Jul 4;10:2954. doi: 10.1038/s41467-019-10741-9 (PMC6609622; doi:10.1038/s41467-019-10741-9)
Supplement: Supplementary file 3 — Source Data [file 41467_2019_10741_MOESM3_ESM.xlsx]

## Sheet: Figure 1
Figure 1A
	Control-Integrated intensity				BMN-673- Integrated Intensity				IR-Integrated Intensity				BMN-673+IR- Integrated Intensity
	Experiment 1	Experiment 2	Experiment 3		Experiment 1	Experiment 2	Experiment 3		Experiment 1	Experiment 2	Experiment 3		Experiment 1	Experiment 2	Experiment 3
	140	130	161		165	129	112		4809.18	3749.28	3784.79		13754	15692.8	16041.7
	138	248.5	183		116	233	198		3506.16	4816	3864		13731	13267	15029.9
	152	166	129		116	295	110		3690.96	3145	3783.06		17079	15095.5	16277.6
	178	155	122		192.5	188	165.971		3497.19	6363	3132.66		16850.4	17860.7	17555.4
	192	228	182		243	267	163		3921.57	4203	3703.71		13364	16852.9	15207.9
	176	152	211		200	270	134		3873.33	5932.6	3006.22		13276	14639.5	17145.8
	119	157	178		150	144	224		4586.72	5593.44	3690.74		14321.2	16066.9	18995.2
	231.5	134	217		230	163	130		3479.94	4922	4458.25		13901	16865.6	18510.3
	157	166	109.5		291.5	182	118		4219.8	4267.5	4898.67		13000	15412.5	16763.2
	154	125	155		213.667	149	165		3464.2		4078.33		15284.7	16705.8	15761.8
	222.5	192	186		205	124	159		3210.4	4207.5	3877.56		15086.5	16757.1	15219.1
	199.5	190.5	271.5		217	180	181		4744.19	5768	4896.87		17422.1	15128.4	18100.4
	190.5	190.5	227		150	154	170		3065.17	3145	4336.5		14205.4	15413.6	16058.1
	158	220.5	147		177.333	186	211.5		3986.09	4925	4666.05		17136	16131.7	17025.9
	126.5	146	142		153	162	128		3726.58	4940	4378.22		16712.5	17225.9	18268.4
	187	154	196		240	199	111		3104.64	4771.2	3748.56		15258.2	15709.5	15990.6
	106	241	123		192	276	140		3108.8	4337	3441.63		14347	15847.1	16295.5
	224	235.5	148		125	161	184		4189.5	4313	3748.56		15867	15857.5	15239
	166	244.5	153		158	189	108		3429.79	5395	3954.14		14764	15652.7	15402.7
	113	169	222.5		1675	145	141		3530.39	4814	3378.9		13819	15471.8	16203.3
	262	135	217.5		287	124	220.5		3300.06	5208	3425.78		13760	15650.9	16943.9
	228	264	211.5		122	159	269		3412.42	5231	4041.22		15438.5	16156.6	13072
	108	229	282.5		290.5	282	230		3559.63	4689.55	3664.45		14751.3	16885.5	15398
	166	136	265		113	132	255		3788.13	4152	4077.91		15110.6	17136.3	14851
	152	125	139		220.5	160.5	195		4295.56	3876.54	3988		18096.5	16308.4	15180
	180	167.5	212.5		206	125	167		4178.24	3293	3638.82		14542.9	15162.9	17667
	208.5	112	120.5		166	273	120		3210.13	5518	4790.73		17025	15826.2	16082.3
	259	238	237		198	222	160		3278.81	4409.5	3222.62		13246	17662.8	16839.2
	173	209.5	251.5		195.5	122	117		4297.02	4622	3432.52		13383	15690.3	18537.2
	167	132.5	228.5		207	124	171.5		4755.53	5526.52	3854.98		12460.2	16613.8	13445.3
	194	124	211		182	122	141		3090.33	3617.2	4016.51		14740.6	16772.3	15026
	131	149	147		127.5	164	195		4216.3	3856.5	4244.11		16105.5	15727.3	18994
	131	217	113		290	267	126		3951.12	4021.5	4855.04		12402	15707.2	13559
	161	207	177		248	194	163		3474.38	4223	3294.84		139380	16784.8	16476.6
	169	175	228		152.8	180	176		3195.23	2298	4058.5		14375	15780.6	13048.1
	196	184	224		343.5	166	145		3018.07	4527.67	3146.67		17079	16608.2	14208.4
	147	173	166		172	118	174		3463.95	5735.5	3735.42		15284.7	15424.8	13760
	182	195	174		223	125	208		3648.61	4670.93	4003.98		17422.1	15517	12768.2
Figure 1B
	Control-Integrated intensity				BMN-673-Integrated Intensity				IR-Integrated intensity				BMN-673+IR	IR- Integrated intensity
	Experiment 1	Experiment 2	Experiment 3		Experiment 1	Experiment 2	Experiment 3		Experiment 1	Experiment 2	Experiment 3		Experiment 1	Experiment 2	Experiment 3
	2554	3209	2133		2620	2208.89	2912.57		13732.4	14182	13556		30297.1	27117.4	33295.3
	2244	3172	1584		2742.5	2331.5	2087.8		13188.1	14460.8	14746.5		33841.8	26676.9	33272.2
	2187.5	2180.5	2940		2717.8	2582.86	1195		14486.2	14789.8	12277.5		29375.5	28827.6	28796.2
	1668.12	2421	2353.5		2477.4	2771	2951.25		13287.3	13773.8	13764.6		31126.7	28626.8	28572.3
	2223.5	2160.5	2792		2286	2584	2490.88		12174.4	12517	13314.4		33295.3	34379.4	29928.6
	2169.5	2772	2172.5		2715.38	2416.88	2690.65		13164.8	13668	12702.2		31967.8	26751.8	29460.2
	2490	2934	2995.5		2635.75	2473	2279.13		13670.7	14794.8	13279.3		32136.3	32707.6	30483.3
	2655.5	2216	1883		2012	2288	2635		13329.5	12455.5	14099.6		28553.8	28121.6	31795.7
	2523	2652	2199		2578.33	2260.75	1723.22		13415.6	13250.7	13902.2		31687.7	28173.4	30686.1
	3033	2611	2242.5		2419.88	2292	2226		12380.8	14354.9	12982.5		28247	26805.7	31346.8
	2528	2778.5	2618.67		2114.5	2567.25	2781.2		14182	14262.5	13003.6		30729.7	30581	32847.6
	2742	2666.5	2053		2333	2278.5	2722		13773.8	13648.8	12708.6		28597.1	34383.2	30100.8
	2245	2696	2992		2584	2389	2652		12455.5	13580.1	13654		28938.3	33464.7	31031.3
	2436	2499	1913		2617	2224.33	2423		13250.7	14054.2	13504.4		31319.8	34236.9	29610
	2324.5	1668.12	2436		2134.5	2541	2813		13648.8	13831.1	13278.3		29287.1	30179.2	31587.9
	2226	2637.17	2027		2873.11	2421	2572		13580.1	14649.3	13224.8		31476.4	31524.6	30285.7
	2458.25	2131.5	2067		2041	2003.67	2503		14054.2	13014.5	13044.4		28446.2	27871.5	31528.5
	2234.5	2880.33	2331		2321	2951	2297		13831.1	14337.8	13340.5		28332	33868	32056.6
	2789	2871.6	2488		2948	2585.2	2694		13014.5	13618.9	13908.9		28353.8	34755.6	33779.3
	2207.67	2742	2272.5		2348	2430.83	2676.11		14337.8	13357.2	13188.1		28247	30311.8	32278.2
	2496.5	2144.5	1356		1765.75	2951	2623.8		13357.2	13239.7	12663.9		30729.7	33151.9	30136.8
	2553	2553.33	1742		2074.5	2368	2619.25		13618.9	13556.3	13253.5		28590.1	32870.2	28151.5
	2573.5	2383	2363		2591	2407	2618		13239.7	14033.9	13495		28938.2	31059.8	28343.8
	2308	2234.5	2008.25		2952.56	2660	2298		14229.3	13764.6	12810.2		31319.6	27323	28535.6
	3181	2463.5	2328		2164	2707	2279		14465.1	13314.4	14017.6		29287.1	30382.6	28592.9
	2468	2466	1773.67		2966.57	2401	2344		13319.4	13279.3	12545.7		31476.5	28836.5	32986.5
	2319	2513.33	2371		1762.9	2286	2612		12694.8	14099.6	12619.1		28446.2	29807.6	30849.1
	2262.25	2578	2474		2227	2801			13703.3	14206.1	13319		28332.8	31055.4	30212
	2902.33	2841	2472.4		2946	2557.17	2670		13109.4	1390217	12228		29969.7	28410.3	28143
	2304.5	2627	2477		2868	2323.5	2181.83		14171	12982.5	13501.7		28877.5	28113.2	30171
	1892	2536.83	2248.25		2886	2062	2541.5		13968.7	13003.6	14055.2		29270.1	33459.6	30669.2
	1384.5	2438	2976		2699	2324.29	2233		14223	12708.6	14132.3		31518.3	30990.4	28532.7
	2194	2786.5	2135.5		2097.62	2110	2802.8		13290.1	13654	12975		29270.1	30260.7	27049.6
	1347	2217.6	1843		2032	2202	2292		12794.9	13504.4	13674.3		31980.5	33536.1	29414.4
	22450	2727.09	2638		2832	2119	2096.67		13643.6	13278.3	13123.3		28694	28048	27204.2
	3196	2393.2	2422		2087	2545.5	2601		13732.4	13224.8	13382.9		30474.7	28694	35777.3
	2768	2221.22	1722		2738.22	2240	2799		14486.2	13044.4	13287.3		34923	32558	35459.5
	2299	2827.62	2496		2706.62	2217	2559		13164.8	13340.5	13670.7		35520.2	30832.1	35147.9
Figure 1C		Control				siRNA CTL				siRNA-PARP1
	Experiment 1	Experiment 2	Experiment 3		Experiment 1	Experiment 2	Experiment 3		Experiment 1	Experiment 2	Experiment 3
	Integrated intensity per nucleus				Integrated intensity per nucleus				Integrated intensity per nucleus
	109	122	178		26674.5	22570	22541.7		49045.9	49737.9	53164.3
	140	114	124		29445	29794	25782.7		63458	59287.9	64088.1
	201	106	143		24084	28095.5	22592.5		62596.7	61679.5	51380.1
	111	201	171		26106	25736	26157.9		49308.5	52585	55737.2
	281	254	116		25187.3	28559	24326.7		55722.4	61763.7	53804.4
	137	168	121		29866	27455	27553		64714.8	61301	55985
	140	142	114		23935	25687.4	26450.5		63031.2	69258.9	55459.2
	108	167	117		28988.5	27739	27244.3		53538.7	66345.5	58342.7
	120	107	140		26002	27956	27049		50016.9	62487.7	65435.2
	121	197	122		29849	26423	29369		58585	64574.2	45471.1
	131	183	132		22253.5	26321	23472		49787.3	59770.3	530858
	176	140	245		27160.5	27225	35154.4		57509.2	58138	51126.6
	120	188	140		20867.7	24589	23679.5		62605.4	68990	52574.7
	133	123	103		23123.1	26818	28791		51816.9	52431	60928.9
	137	123	122		26612.4	27697	28404.2		57462.9	69433.4	58787
	135	133	188		21012.7	29226	25227.4		51229.5	55873.8	58829.4
	153	153	161		24952	29515	28416		52444.5	59745.9	52760.2
	130	140	120		29844.9	29583	29804		4940.5	53784.8	56803
	210	149	122		24356.5	27498	29253.9		46230.6	55023.9	62881.2
	137	118	140		27025.4	29328	25773.9		53801	58461.3	58789.1
	103	149	128		25996	27595	23217.3		53722	61362.7	54821.7
	167	201	312		29645.9	25394	27664.6		53041	66168.8	59110.7
	204	209	166		23048	27908	29413		68528	57339	53960.7
	207	165	161		23473	25372	28244.5		55881.2	54557.3	50691.1
	166	146	132		22586.5	26271	29823		53045.8	64035.8	59999.2
	230	137	142		22749	24987	38370.2		48151.9	55810.5	48141.4
	125	102	121		20582	27753.8	27280		54478	57405.4	53107.8
	132	187	152		23269	28746	28813		57230.2	59903.3	48870.9
	151	113	146		29182.1	27729.9	27745		51433.5	61394.8	63208.4
	120	125	143		29489.5	26725	27122		48078	64124.4	60066
	138	184	132		22092	25666	28303		53213	51932.3	54152.1
	130	146	144		40700	23268	29474		54196.8	52528.4	51358.4
	228	267	132		26657.2	28636.7	28419		52034.3	60560	65529.8
	171	196	149		24588.3	26986.2	27366		52838.1	58195.4	60466.8
	163	162	116		25292.8	23650.5	27633		49075	62438.5	59384.2
	152	137	190		26682.8	26432	29230		53746.3	52174.5	52251.6
	100	157	140		25026	29569	23097		52726.9	52593	63346.7
	152	149	130		23824.4	29489	23352		66553.1	60348.4	63597.4
Figure 1D		Control				siRNA CTL				siRNA PARP1
	Experiment 1	Experiment 2	Experiment 3		Experiment 1	Experiment 2	Experiment 3		Experiment 1	Experiment 2	Experiment 3
	Integrated intensity per nucleus				Integrated intensity per nucleus				Integrated intensity per nucleus
	131.6	155	119		16969.8	14745.9	16531.3		30044.2	49549.2	31271.2
	104.6	146	117		14034.4	18058.9	15138.8		33941.1	30897.3	33052
	101.5	135	113		15839.7	16896.2	17219.4		30935.2	32752.4	38957
	186.1	115	118.42		15182.1	12962.2	15132.6		31157	47174.7	38508.1
	148.8	163	111		15426.7	18860	14510.6		35740.5	35927.8	30274.4
	128.75	150	121		13155.5	15144.1	16113.9		39962.2	38787	30629.5
	145.29	125	111		14950.2	17086.9	15685.6		35289.6	37389.5	30389.2
	134	158	110		15998.2	17522.1	12034.8		35523.7	35188.4	34388.1
	157.4	152	105		16000	18133.8	16963.4		38202.7	37581.6	32898
	155.45	120	106		19308	12741.2	17184.5		38561	30427.5	30623.6
	128.4	104	116		14285.5	15477.1	15196.7		36609	41983.2	39236
	167.7	116	149		19796	14314	15324		37015	39700.3	30936.5
	151.7	126	124		18483.2	18099.5	18968.8		37505.5	40013.1	31004.7
	122.29	147	148		16459.8	18508.5	16014.7		36918	34190.7	32926
	120.3	107	157		17382.4	13439.3	17255.5		32650.8	44641.2	37112.8
	122.25	125	156		17563	15556.5	17834.1		37693.3	30371.6	4458.54
	117	129	154		16818.2	17708.6	15415.2		40459.7	44804.2	30805.3
	131.92	117	157		15754.8	18632.1	19904.8		38494.3	42304.3	36399.9
	140.8	113	153		17860.4	16397.9	15358.6		31585.1	39767.3	30557.9
	147	138	140		18156.1	17773.2	19694.2		37582.2	47018.9	35269.1
	127.7	137	137		16128.1	17785.9	16496.3		33936.8	35501.7	31952.6
	105.71	131	136		16673.3	17252.2	17580.7		36853.3	31967.9	35636.8
	115	102	166		18546.9	16027.7	13043.2		32689.1	31840	33071.1
	100	150	141		17154	15617.3	13349.8		39261.9	32239.2	38046.8
	110	131	149		13033	17270.7	13490.8		37249.5	33399.9	34470.6
	117	141	128		18780	16127.2	16024.1		35811.2	39295.8	30454.4
	112	130	155		17324.1	12218.6	15814.3		38547.3	35948	39312.5
	106	101	146		15213	15967.9	13129.1		34001	31912.2	31739.1
	110	109	150		15444.9	15389.6	13059.1		36632	31580.4	35593.2
	130	157	146		15636.8	15545.9	17641.6		34420.8	30358	40754.7
	123	147	124		16332.8	16964.3	18368		39345.8	40957.4	30999.2
	174	137	116		12858.5	16328.5	18634.9		31439.1	37638.1	37646.7
	106	121	115		15611	13295.5	16761.7		39721.8	35423.2	34544.9
	117	140	107		15763.6	17333.8	18454.2		35756	34802.5	39127.8
	101	144	100		15262.9	16073.2	17516.2		34426.8	32117.1	36998.6
	124	114	106		17241.6	17535.5	17142.5		35490.2	31771.6	31102.4
	105	126	111		17715.2	16477.4	13488.3		39648.3	36894.1	31676.8
	108	137	110		13952	13193	14938.9		34442.3	36401.7	38865.6
Figure 1F
	GFP-RPA1
	EXPERIMENT 1					EXPERIMENT 2					EXPERIMENT 3
	Time (s)	Average	Std deviation	Std error		Time (s)	Average	Std deviation	Std error		Time (s)	Average	Std deviation	Std error
	0	1	0	0		0	1	0	0		0	1	0	0
	5	1.47394	0.146307	0.0462663		5	1.5365	0.126562	0.0365354		5	1.46764	0.105984	0.0335151
	6.075	1.90251	0.305478	0.0966007		6.075	1.91009	0.199016	0.0574509		6.075	1.76388	0.1449	0.0458215
	10	1.82842	0.304475	0.0962834		10	1.84321	0.226389	0.0653529		10	1.71659	0.131436	0.0415636
	15	1.77094	0.30221	0.0955673		15	1.78565	0.216675	0.0625487		15	1.67876	0.129528	0.0409603
	20.003	1.71298	0.303696	0.096037		20.003	1.74707	0.207533	0.0599096		20.003	1.65967	0.13593	0.0429849
	25.003	1.69874	0.287301	0.0908525		25.003	1.72362	0.206914	0.0597308		25.003	1.64225	0.154852	0.0489684
	30.003	1.66765	0.293481	0.0928069		30.003	1.71075	0.209347	0.0604332		30.003	1.60846	0.156152	0.0493797
	35.005	1.65865	0.296753	0.0938416		35.005	1.69188	0.202913	0.0585759		35.005	1.58893	0.149805	0.0473726
	40.006	1.65161	0.297759	0.0941596		40.006	1.67617	0.229096	0.0661342		40.006	1.57309	0.159803	0.0505341
	45.007	1.62575	0.307181	0.0971392		45.007	1.66767	0.238708	0.0689092		45.007	1.55568	0.155777	0.0492609
	50.007	1.62505	0.311387	0.0984693		50.007	1.65526	0.224675	0.0648582		50.007	1.54976	0.153165	0.048435
	55.008	1.61048	0.30317	0.0958709		55.008	1.64294	0.238517	0.0688539		55.008	1.5211	0.158261	0.0500464
	60.009	1.59489	0.308995	0.0977127		60.009	1.6295	0.246475	0.0711511		60.009	1.51134	0.161498	0.0510703
	65.01	1.5763	0.313327	0.0990828		65.01	1.6118	0.249334	0.0719764		65.01	1.51344	0.168235	0.0532007
	70.01	1.57375	0.305891	0.0967312		70.01	1.59709	0.256501	0.0740453		70.01	1.51143	0.165704	0.0524002
	75.012	1.56532	0.3052	0.0965127		75.012	1.56864	0.270992	0.0782287		75.012	1.50381	0.162831	0.0514918
	80.012	1.54813	0.295484	0.0934401		80.012	1.55304	0.263677	0.076117		80.012	1.49796	0.172105	0.0544243
	85.013	1.54245	0.299921	0.0948432		85.013	1.54981	0.292759	0.0845122		85.013	1.4887	0.178012	0.0562923
	90.015	1.5219	0.296812	0.0938602		90.015	1.5428	0.280969	0.0811088		90.015	1.48076	0.175127	0.0553801
	95.015	1.53489	0.304202	0.0961972		95.015	1.52362	0.290288	0.083799		95.015	1.46951	0.17381	0.0549637
	100.06	1.51637	0.302109	0.0955352		100.06	1.51675	0.268932	0.077634		100.06	1.46763	0.178311	0.0563868
	105.016	1.49712	0.296266	0.0936877		105.016	1.49509	0.273207	0.0788681		105.016	1.45548	0.176006	0.055658
	110.018	1.47965	0.298819	0.0944948		110.018	1.49862	0.270966	0.0782211		110.018	1.45139	0.181453	0.0573803
	115.019	1.47683	0.301451	0.0953271		115.019	1.48272	0.271422	0.0783528		115.019	1.45307	0.177077	0.0559966
	120.02	1.44986	0.287658	0.0909655		120.02	1.48271	0.278114	0.0802847		120.02	1.44326	0.175199	0.0554029
	125.02	1.46497	0.290902	0.0919914		125.02	1.46564	0.267705	0.0772797		125.02	1.43205	0.181936	0.0575331
	130.021	1.45187	0.277901	0.0878801		130.021	1.46501	0.264935	0.07648		130.021	1.43645	0.179196	0.0566666
	135.022	1.44548	0.2781	0.0879428		135.022	1.43973	0.263143	0.0759628		135.022	1.42761	0.188319	0.0595518
	140.023	1.45173	0.291132	0.0920639		140.023	1.45306	0.269492	0.0777956		140.023	1.42242	0.179933	0.0568998
	GFP-RPA1 + BMN-673
	EXPERIMENT 1					EXPERIMENT 2					EXPERIMENT 3
	Time (s)	Average	Std deviation	Std error		Time (s)	Average	Std deviation	Std error		Time (s)	Average	Std deviation	Std error
	0	1	0	0		0	1	0	0		0	1	0	0
	5	1.78551	0.125995	0.0398432		5	1.55936	0.119734	0.0378633		5	1.81017	0.254548	0.0804951
	6.075	2.57303	0.267705	0.0846558		6.075	2.12003	0.258055	0.0816042		6.075	2.20833	0.202556	0.0640538
	10	2.4977	0.266375	0.0842352		10	2.0425	0.246256	0.077873		10	2.17591	0.196396	0.0621058
	15	2.42389	0.254315	0.0804216		15	1.96535	0.240701	0.0761164		15	2.16796	0.202835	0.0641422
	20.003	2.3621	0.272602	0.0862042		20.003	1.91099	0.249188	0.0788002		20.003	2.14665	0.223352	0.0706302
	25.003	2.33838	0.257637	0.0814721		25.003	1.85776	0.243686	0.0770604		25.003	2.1568	0.230831	0.0729952
	30.003	2.31784	0.274675	0.0868598		30.003	1.82811	0.256521	0.0811191		30.003	2.14523	0.240601	0.0760847
	35.005	2.30357	0.283625	0.08969		35.005	1.78847	0.239126	0.0756182		35.005	2.13192	0.242423	0.0766608
	40.006	2.28538	0.275692	0.0871816		40.006	1.77015	0.257464	0.0814174		40.006	2.10568	0.266234	0.0841905
	45.007	2.2642	0.270168	0.0854345		45.007	1.7613	0.246146	0.0778381		45.007	2.10692	0.302672	0.0957134
	50.007	2.26326	0.288769	0.0913168		50.007	1.73962	0.241692	0.0764296		50.007	2.09183	0.313457	0.0991238
	55.008	2.25628	0.289625	0.0915874		55.008	1.73564	0.264404	0.0836118		55.008	2.07564	0.318254	0.100641
	60.009	2.25511	0.275304	0.0870586		60.009	1.72029	0.253522	0.0801707		60.009	2.08338	0.31679	0.100178
	65.01	2.25663	0.311327	0.0984504		65.01	1.70637	0.254825	0.0805828		65.01	2.09597	0.31489	0.099577
	70.01	2.26272	0.317704	0.100467		70.01	1.69581	0.262345	0.0829607		70.01	2.09344	0.311983	0.0986577
	75.012	2.2537	0.310251	0.0981099		75.012	1.68898	0.253803	0.0802597		75.012	2.08325	0.339328	0.107305
	80.012	2.28309	0.342115	0.108186		80.012	1.68599	0.256495	0.0811108		80.012	2.07185	0.362644	0.114678
	85.013	2.284	0.344504	0.108942		85.013	1.67047	0.25343	0.0801417		85.013	2.07087	0.359785	0.113774
	90.015	2.28626	0.347937	0.110027		90.015	1.65873	0.271156	0.0857471		90.015	2.0888	0.378573	0.119715
	95.015	2.28565	0.366886	0.11602		95.015	1.65069	0.280085	0.0885706		95.015	2.07622	0.378964	0.119839
	100.06	2.28187	0.361856	0.114429		100.06	1.63487	0.271031	0.0857076		100.06	2.07615	0.373555	0.118129
	105.016	2.28799	0.378548	0.119707		105.016	1.62943	0.289795	0.0916412		105.016	2.08884	0.389579	0.123196
	110.018	2.28738	0.375615	0.11878		110.018	1.62362	0.291834	0.092286		110.018	2.1083	0.378616	0.119729
	115.019	2.29267	0.389754	0.123251		115.019	1.62208	0.292573	0.0925198		115.019	2.10641	0.399555	0.12635
	120.02	2.29267	0.393162	0.124329		120.02	1.61096	0.289743	0.0916248		120.02	2.08209	0.413273	0.130688
	125.02	2.30141	0.397039	0.125555		125.02	1.61856	0.287432	0.0908941		125.02	2.0878	0.417502	0.132026
	130.021	2.31034	0.414566	0.131097		130.021	1.60703	0.289966	0.0916953		130.021	2.07956	0.416334	0.131656
	135.022	2.30226	0.431578	0.136477		135.022	1.62421	0.281446	0.089001		135.022	2.09054	0.426792	0.134963
	140.023	2.29377	0.417279	0.131955		140.023	1.61899	0.287617	0.0909524		140.023	2.07916	0.41731	0.131965
	3 biological repeats					3 biological repeats
	HEK 293 cells - Sphase					HEK 293 cells - Sphase
	n= 10 cells					n= 10 cells
	GFP-RPA1					GFP-RPA1 + 5µM BMN-673
	Total					Total
	Time (s)	Average	Std deviation	Std error		Time (s)	Average	Std deviation	Std error
	0	1	0	0		0	1	0	0
	5	1.49269	0.0164629	0.00950486		5	1.71835	0.0621286	0.03587
	6.075	1.85883	0.0667067	0.0385131		6.075	2.30046	0.0287087	0.016575
	10	1.79608	0.0707547	0.0408503		10	2.2387	0.0294164	0.0169836
	15	1.74512	0.0704984	0.0407023		15	2.18573	0.0217802	0.0125748
	20.003	1.70657	0.0687343	0.0396837		20.003	2.13992	0.020114	0.0116129
	25.003	1.6882	0.0544828	0.0314556		25.003	2.11764	0.0109467	0.00632007
	30.003	1.66229	0.0565366	0.0326414		30.003	2.09706	0.0139206	0.00803705
	35.005	1.64649	0.0607546	0.0350767		35.005	2.07465	0.0202448	0.0116883
	40.006	1.63362	0.0563206	0.0325167		40.006	2.05374	0.0074433	0.00429739
	45.007	1.61637	0.0619046	0.0357406		45.007	2.04414	0.0231634	0.0133734
	50.007	1.61002	0.0646933	0.0373507		50.007	2.03157	0.0297696	0.0171875
	55.008	1.5915	0.0592734	0.0342215		55.008	2.02252	0.0219992	0.0127012
	60.009	1.57858	0.0604473	0.0348993		60.009	2.01959	0.0262434	0.0151517
	65.01	1.56718	0.0593706	0.0342776		65.01	2.01966	0.0275137	0.015885
	70.01	1.56075	0.0580572	0.0335194		70.01	2.01732	0.0248581	0.0143518
	75.012	1.54592	0.0606792	0.0350332		75.012	2.00864	0.0355061	0.0204995
	80.012	1.53304	0.052302	0.0301966		80.012	2.01364	0.0459708	0.0265412
	85.013	1.52699	0.0558569	0.032249		85.013	2.00844	0.0469506	0.0271069
	90.015	1.51516	0.0540171	0.0311868		90.015	2.01126	0.0451815	0.0260855
	95.015	1.50934	0.0584643	0.0337544		95.015	2.00419	0.0440423	0.0254278
	100.06	1.50025	0.0523226	0.0302085		100.06	1.99763	0.0458223	0.0264555
	105.016	1.48256	0.0521134	0.0300877		105.016	2.00208	0.0446661	0.025788
	110.018	1.47655	0.0500702	0.0289081		110.018	2.00644	0.0402207	0.0232215
	115.019	1.47087	0.0529902	0.0305939		115.019	2.00705	0.0482876	0.0278788
	120.02	1.45861	0.0509135	0.0293949		120.02	1.99524	0.0541187	0.0312455
	125.02	1.45422	0.0468665	0.0270584		125.02	2.00259	0.0571066	0.0329705
	130.021	1.45111	0.0437951	0.0252851		130.021	1.99898	0.0591581	0.034155
	135.022	1.43761	0.039275	0.0226754		135.022	2.00567	0.0696722	0.0402253
	140.023	1.44241	0.0481365	0.0277916		140.023	1.99731	0.0611308	0.0352939
Figure 1G
	CTL siRNA-Integrated intensity per nucleus	CtiP siRNA-Integrated Intensity per nucleus	CtiP siRNA PARP1KD-Integrated intensity per nucleus
	19896.5	7050.67	6505
	14900.7	8770	7325.6
	15466.5	11320	2684
	14501.5	13709	5576.67
	19243	4038.25	2875.33
	19753.4	4223.17	9656.67
	11128.4	3630.4	9741.33
	10193	3822.12	6437.48
	15132.5	9741.77	2076.38
	13567.3	6213.2	2569.22
	8196.35	4733.5	1936.33
	3447.67	7984.15	3346.61
	19786.7	4317.93	7551.08
	18747.1	3063.24	3210.68
	13544.6	5691.64	4571.63
	9655.15	4282.08	2292.35
	18321.7	9446.63	3379.58
	22881.5	8720.1	4001.22
	10617.8	8643.73	5910.54
	11682.5	3843.5	4244.07
	12537.2	6023	2501.24
	10507.5	9905	6482.17
	13433.6	8750.85	5303.96
	14748.8	4396.85	3506.63
	16895.3	7340.03	5589.4
	19573.1	8205.92	4240.19
	12138.1	4461.5	3128.43
	12336.8	8080.4	3029.15
	17649.4	9220.83	6315.69
	14954.6	7056.83	4516.88
	15493.4	9867.25	3754.57
	16716.9	9501	5513
	18266.6	6327.64	5564.57
	18512.9	5883.87	6286.5
	14948	5013.33	2526.4
	16873.1	4979.62	4939
	12048.7	5898.57	2286.27
	11700.8	5217.44	3533.48
	11863.7	7739.93	3045.93
	15490.5	5202.14	1209.47
	18406.4	9598.53	3136.89
	10571.9	5223.2	2617.53
	12280.2	7884.93	5742.43
	14201.5	6149.07	5890.42
	14856.7	6998.37	5479.82
	16388.3	6447.99	6277.21
	12550.2	4461	6448.49
	14314.4	8831	4975.09
	19557.2	6149	5158.65
	10036	5217	5497.17

## Sheet: Figure 2
Figure 2C
		SET1- ssDNA%	SET2- ssDNA%	SET3-ssDNA%
	Control 4-OHT(-)	5.36	7.11	6.97
	4-OHT(+)	30.39	32.23	25.11
	siPAARP-1+4-OHT(+)	69.78	67.59	74.9
	siPAARP-1-2+4-OHT(+)	63.62	82.5	63.32
	BMN673+4-OHT	63.62	68.21	84.86
	Control 4-OHT(-)	12.39	14.38	15.53
	4-OHT(+)	56.35	58.05	57.19
	siPAARP-1+4-OHT(+)	73.6	71.04	69.46
	siPAARP-1-2+4-OHT(+)	71.68	69.78	73.28
	BMN673+4-OHT	74.9	66.97	71.04
Figure 2D
	Control, Chr-1 Primer-1		0.044	0.066	0.0646
	4-OHT(+), Chr-1 Primer-1		0.2423	0.2819	0.3132
	4-OHT (+) + BMN 673(+), Chr-1 Primer-1		1.1763	1.4937	1.4027
	4-OHT (+) + PARP-1 Si RNA, Chr-1 Primer-1		1.2641	1.2414	1.6388
	Control, Chr-6 Primer-2		0.0553	0.0521	0.0514
	4-OHT(+), Chr-6 Primer-2		0.3609	0.342	0.3425
	4-OHT (+) + BMN 673(+), Chr-6 Primer-2		1.8582	1.4289	1.4211
	4-OHT(+) + PARP-1 Si RNA, Chr-6 Primer-2		2.0291	1.8208	1.8831
	Control, Chr-21 Primer-3		0.0496	0.082	0.0538
	4-OHT(+), Chr-21 Primer-3		0.4144	0.6223	0.4627
	4-OHT (+) + BMN 673(+), Chr-21 Primer-3		1.6211	2.5656	1.598
	4-OHT(+) + PARP-1 Si RNA, Chr-21 Primer-3		2.5384	3.523	2.3791

## Sheet: Figure 3
Figure 3A
	si ctr	si PARP1
Data 1	85	48
	97	22
	89	6
	80	2
	59	10
	102	2
	112	13
	75	39
	72	62
	56	18
	68	14
	48	16
	96	24
	77	29
	31	4
	50	30
	56	43
	70	1
	23	14
	59	4
	36	17
	75	31
	57	41
	45	15
	50	2
	59	16
	76	2
	87	41
	91	93
	11	21
	4	15
	88	3
	79	25
	93	18
	3	15
	13	51
	60	19
	16	72
	37	93
	39	54
	49	76
	22	60
	24	45
	45	51
	12	66
Data 2	si ctr	si PARP1
	37	11
	11	4
	16	14
	10	2
	38	44
	48	0
	60	0
	24	11
	37	19
	9	3
	22	12
	18	27
	46	21
	49	23
	19	17
	20	28
	31	25
	70	24
	33	24
	61	26
	12	14
	24	15
	43	20
	70	19
	93	30
	75	56
	90	64
	10	24
	0	45
	17	35
	17	35
	4	7
	40	9
	30	65
	19	33
	35	12
	12	21
	5	22
	6	25
	18	9
	64	0
	23	0
	6	1
	17	29
	4	35
	0	14
	20	23
Data 3	si ctr	si PARP1
	54	31
	7	50
	32	26
	42	33
	47	26
	68	14
	31	42
	7	37
	12	35
	15	58
	8	27
	27	36
	38	1
	85	8
	28	33
	27	61
	66	52
	49	27
	32	13
	65	73
	28	74
	68	9
	96	57
	80	21
	93	24
	79	28
	62	27
	44	63
	43	62
	61	7
	25	8
	29	15
	50	25
	57	63
	63	65
	71	66
	84	32
	67	14
	59	17
	46	38
	24	4
	53	21
	41	62
	73	59
	32	30
	83	24
	74	32
	75	59
	63	11
	83	6
	44	20
	52	27
Figure 3B
	si ctr	si PARP1
Data 1	66	8
	31	8
	43	45
	8	40
	11	59
	34	53
	19	19
	25	41
	59	44
	40	14
	22	1
	47	17
	54	19
	52	23
	20	14
	12	6
	15	8
	53	10
	60	31
	40	11
	22	18
	19	29
	39	7
	68	21
	53	27
	54	21
	43	27
	43	21
	26	23
	35	5
	31	14
	24	18
	40	4
	26	15
	37	17
Data 2	si ctr	si PARP1
	13	10
	21	22
	26	17
	37	1
	19	5
	31	8
	22	5
	20	3
	13	6
	27	24
	31	0
	8	0
	15	0
	7	0
	26	0
	32	1
	19	1
	29	2
	24	0
	21	0
	40	0
	34	3
	44	0
	48	0
	23	1
	22	3
	25	1
	6	1
	14	15
	28	8
	17	3
	27	4
	6	5
	27	6
	32	12
	34	2
	22	8
	29	0
Data 3	si ctr	si PARP1
	20	0
	13	2
	7	4
	11	6
	31	18
	1	9
	27	0
	33	10
	22	15
	17	1
	16	6
	27	3
	12	9
	26	3
	20	3
	16	14
	19	8
	13	9
	13	11
	20	7
	18	9
	19	16
	13	20
	13	11
	20	24
	18	9
	49	18
	45	14
	34	15
	21	28
	4	9
	18	13
	57	7
	45	10
	37	1
	35	16
Fig. 3D
		Set1	Set2	Set3
	Primer1
	Control	0.0068	0.0098	0.0108
	4-OHT(+)	0.026	0.0323	0.0353
	4-OHT(+)+BMN673	0.0057	0.0073	0.0176
	4-OHT+siPARP-1	0.005	0.006	0.0069
	Primer 4	Set1	Set2	Set3
	Control	0.0065	0.0056	0.0057
	4-OHT(+)	0.0141	0.0193	0.0213
	4-OHT(+)+BMN673	0.0047	0.005	0.0038
	4-OHT+siPARP-1	0.0043	0.0046	0.0042
Figure 3E
	Primer1	Set1	Set2	Set3
	Control	0.0041	0.0068	0.0066
	4-OHT(+)	0.0679	0.1001	0.0883
	4-OHT(+)+BMN673	0.0052	0.0063	0.0067
	4-OHT(+)+siPARP-1	0.0026	0.0031	0.0033
	Primer 4	Set1	Set2	Set3
	Control	0.0048	0.0046	0.0038
	4-OHT(+)	0.0334	0.0476	0.0321
	4-OHT(+)+BMN673	0.0037	0.0043	0.0044
	4-OHT+siPARP-1	0.0033	0.0035	0.0028

## Sheet: Figure 4
Figure 4B
	Eperiment 1	Experiment 2	Experiment 3
no protein	0	0	0
no Exo 1	46.6	57.8	52.64
Exo 1	76.4	79.9	65.53
PARP1 25 nM	41.8	57	36.27
PARP1 50 nM	12.2	6.2	7.15
PARP1 25nM+NAD	37.9	49.7	44.43
PARP1 50nM+NAD	17.7	9.4	5.18
PARP2 25 nM	83.8	81	68.7
PARP2 50 nM	85.6	82.7	71.65
PARP2 25 nM +NAD	88.6	78.9	74.86
PARP2 50 nM+NAD	89.4	81.3	75.11
PARP3 25 nM	76.6	75.6	66.24
PARP3 50 nM	78.8	75.6	69.93
PARP3 25 nM+NAD	81.9	77.4	77.25
PARP3 50 nM+NAD	79.4	79.3	52.64
Figure 4C	Eperiment 1	Experiment 2	Experiment 3
no protein	0.0951573	0.0958885	0.169686
Resection machinery	83.4633	89.09	89.1529
PARP1 WT	4.05191	2.27044	2.87593
PARP1 216-1014	81.5501	84.0226	83.6292
PARP1 E988K	0.777535	0.956775	0.850044
Figure 4D	Eperiment 1	Experiment 2	Experiment 3	Experiment 4
denatured	4.6	5.89035	4.92113	0.445455
probe	1.34597	1.35504	2.15582	0.26729
resection	88.7699	69.3132	90.3438	96.7105
PARP1	4.46204	3.81172	7.01657	0.630779
PARP1NAD30uM	17.0723	19.256	17.5602	9.82989
Figure 4E
	Eperiment 1	Experiment 2	Experiment 3
no protein	0	0	0
DNA2 machinery	88.75	88.99	90.06
PARP1 40 nM	52.22	55.97	38.03
PARP1 80 nM	8.6	9.45	11.42
NAD+PARP140nM	85.69	87.92	86.93
NAD+PARP180nM	79.55	83.07	82.8
PARP2 40 nM	72.08	77.73	80.38
PARP2 80 nM	59.04	62.88	66.47
NAD+PARP240nM	85.31	86.86	81.39
NAD+PARP280nM	83.84	84.43	83.99
PARP3 40nM	87.96	89.82	87.35
PARP3 80 nM	84.18	87.4	90.2
NAD+PARP3 40nM	85.85	86.72	84.45
NAD+PARP3 80nM	81.56	85.1	83.38
Figure 4F
	Probe	Machinery	PARP1	PAR	PARP1+PAR
	5.52335	78.7252	23.8933	97.9732	3.94524
	13.0528	102.083	4.5968	100.474	3.77469
	15.707	102.579	5.80682	94.0169	6.63261
Mean	11.4277	94.4624	11.4323	97.488	4.78418
Mean(resection relative to control)	0	83.0347	0.00461733	86.0603	0
SD	4.31333	11.1298	8.82511	2.65836	1.30889

## Sheet: Figure 5
Fig. 5C
	PARP1 histogram
	Flowcell 1	Flowcell 2			Total
	3.25.17 F1 field 1	3.25.17 F2 994	3.25.17 F2 1054		53.795
	53.795	50.5691	44.994		54.126
	54.126	38.2505	36.1832		52.242
	52.242	38.11	51.1449		32.541
	32.541	29.1	49.0992		48.405
	48.405	29.559	17.6885		49.356
	49.356	47.8755	15.6202		49.376
	49.376	47.3666	46.3197		39.187
	39.187	53.0357	44.9757		48.935
	48.935	47.8068	45.3195		44.577
	44.577	48.705	50.2191		33.592
	33.592	48.5468	47.3856		20.983
	20.983	45.5026	48.0678		6.4
	6.4	18.5237	48.5043		18.591
	18.591	4.45347	50.7375		17.438
	17.438	2.90376	44.6707		29.192
	29.192	51.1134	38.6308		46.641
	46.641	35.9108	46.4511		28.75
	28.75	48.6259	3.59762		50.037
	50.037	48.7217	49.3784		40.507
	40.507	49.214	42.0538		47.251
	47.251	49.0912	49.2792		43.982
	43.982	12.6412	37.6091		43.06
	43.06	30.4624	30.7167		44.484
	44.484	31.3824	4.31111		25.411
	25.411	26.8322	5.00628		48.603
	48.603	28.0832	44.6577		47.91
	47.91	49.7906	47.433		47.973
	47.973	49.2587	47.4427		50.5
	50.5	43.2451	47.4287		22.677
	22.677	50.8615	46.0114		14.104
	14.104	46.8972	45.5038		53.991
	53.991	25.5739	25.9443		38.9
	38.9	46.5257	44.7849		36.116
	36.116	26.318	48.5754		59.164
	59.164	0.316395	46.5826		56.067
	56.067	4.31504	37.7847		51.033
	51.033	1.79221	27.4844		51.731
	51.731	48.5198	46.0728		51.908
	51.908	41.2073	50.9207		48.881
	48.881	23.892	42.6347		48.937
	48.937	30.6872	51.5738		50.474
	50.474	47.2396	59.1064		49.897
	49.897	46.1395	50.6103		48.747
	48.747	32.2088	50.7633		47.345
	47.345	22.0155	50.6793		50.741
	50.741	1.53826	10.2357		22.183
	22.183	46.5246	9.98992		24.588
	24.588	46.1864	40.9189		46.192
	46.192	26.3336	43.5789		52.339
	52.339	16.4827	35.5979		50.986
	50.986	52.3914	27.6181		47.998
	47.998	44.2755	30.3556		54.581
	54.581	52.0719	52.602		45.588
	45.588	47.1668	50.648		43.151
	43.151	37.0838	52.5298		56.029
	56.029	20.6229	26.9908		48.271
	48.271	6.24464	43.2049		44.994
	44.994	46.9097	49.5541		50.032
	50.032	43.293	4.91898		50.051
	50.051	44.7532	24		51.676
	51.676	47.1897	27.0458		52.229
	52.229	12.8837	44.2536		44.883
	44.883	53.8298	46.6516		52.276
	52.276	54.9184	43.581		39.278
	39.278	45.31	43.553		55.405
	55.405	45.4474	20.3905		53.54
	53.54	37.193	8.11782		43.742
	43.742	50.9625	48.652		52.728
	52.728	42.9069	50.357		52.62
	52.62	44.9093	43.1445		52.097
	52.097	45.6858	36.4623		31.384
	31.384	27.0497	49.9582		18.868
	18.868	27.0226	46.7012		7.691
	7.691	16.5098	45.4671		55.516
	55.516	49.0506	51.4704		50.027
	50.027	48.7435	51.5824		54.391
	54.391	31.0941	17.6745		50.493
	50.493	35.4664	31.3601		23.78
	23.78	5.87828	55.928		28.87
	28.87	5.56813	40.3736		50.612
	50.612	9.36695	47.377		46.693
	46.693	8.12531	35.2369		45.635
	45.635	30.4572	38.1404		49.156
	49.156	50.2183	38.841		47.328
	47.328	45.5931	43.3655		21.369
	21.369	44.0778	56.0035		25.766
	25.766	49.2868	43.6877		46.409
	46.409	55.7042	39.1201		47.759
	47.759	41.0959	20.2234		47.145
	47.145	41.1376	48.8923		49.502
	49.502	45.9491	48.0301		48.714
	48.714	47.7028	42.5604		46.261
	46.261	39.2267	25.857		46.368
	46.368	27.6866	24.0495		24.018
	24.018	9.58447	32.1727		24.63
	24.63	10.1517	47.6248		20.249
	20.249	50.2912	28.2539		50.5691
		47.5956	16.2152		38.2505
		42.4666	39.3173		38.11
		28.3663	46.8898		29.1
		31.7238	39.6676		29.559
		44.7584	46.7551		47.8755
		46.5205	46.1354		47.3666
		46.6485	46.1321		53.0357
		54.9465	50.5424		47.8068
		44.723	37.1876		48.705
		44.6179	21.1762		48.5468
		49.138	-0.0668222		45.5026
		49.3774	30.7468		18.5237
		50.7356	44.1781		4.45347
		45.6067	48.264		2.90376
		43.0443	44.1706		51.1134
		29.6527	44.1609		35.9108
		29.6381	17.9428		48.6259
		29.5621	46.4953		48.7217
		19.8538	46.3283		49.214
		10.4317	45.4596		49.0912
		12.6787	42.2823		12.6412
		41.0408	49.3428		30.4624
		47.3812	48.6681		31.3824
		48.1586	47.8846		26.8322
		49.3212	45.1578		28.0832
		29.2634	49.3935		49.7906
		22.7721	50.1641		49.2587
		46.3581	54.0646		43.2451
		46.4809	47.4276		50.8615
		3.90498	49.9863		46.8972
		43.5865	53.794		25.5739
		30.6903	33.2732		46.5257
		29.2936	37.0368		26.318
		46.1239	49.3773		0.316395
		38.6761	45.5986		4.31504
		38.6876	51.3184		1.79221
		7.59139	27.5458		48.5198
		45.974	52.5977		41.2073
		36.2845	31.2124		23.892
		49.444	47.9439		30.6872
		45.7295	4.25507		47.2396
		49.8488	4.31111		46.1395
		23.432	20.3722		32.2088
		16.3984	20.3506		22.0155
		22.1247	42.9397		1.53826
		2.52283	33.2009		46.5246
		2.66854	49.3568		46.1864
		-0.0801395	44.2288		26.3336
		12.8962	44.1889		16.4827
		11.5588	52.9954		52.3914
		32.2577	52.6096		44.2755
		27.1756	47.7844		52.0719
		25.9766	15.1234		47.1668
		46.5642	47.6744		37.0838
		47.2636	47.7865		20.6229
		45.9106	37.9087		6.24464
		0.752479	9.96406		46.9097
		13.1408	46.2431		43.293
		46.561	42.3146		44.7532
		52.7484	42.8902		47.1897
		46.126	33.853		12.8837
		41.8026	38.6588		53.8298
		42.9704	12.5831		54.9184
		41.3114	5.33177		45.31
		47.3385	48.2058		45.4474
		41.7506	45.2494		37.193
		41.8911	44.786		50.9625
		50.4036	22.158		42.9069
		30.3489	41.8943		44.9093
		50.0539	41.8965		45.6858
		49.8197	50.1048		27.0497
		56.2433	46.7993		27.0226
		42.4989	21.936		16.5098
		9.89046	26.3064		49.0506
		42.017	17.1496		48.7435
		47.6268	31.0713		31.0941
		36.7195	43.442		35.4664
		40.3726	43.2879		5.87828
		43.0058	46.172		5.56813
		46.6141	46.1817		9.36695
		12.2395	42.0851		8.12531
		38.0892	42.0333		30.4572
		46.7151	48.1249		50.2183
		48.9756	28.0168		45.5931
		44.2911	15.7108		44.0778
		46.7078	32.9865		49.2868
		46.6599	21.2042		55.7042
		46.5236	47.8382		41.0959
		51.1061	47.6604		41.1376
		44.6044	49.8731		45.9491
		26.2524	45.8099		47.7028
		5.56397	31.0465		39.2267
		44.9832	36.3815		27.6866
		46.8358	40.9868		9.58447
		43.7249	44.5887		10.1517
		19.6092	47.9083		50.2912
		50.8646	1.07886		47.5956
		38.7802	45.2645		42.4666
		46.8847	43.1876		28.3663
		52.6558	37.2803		31.7238
		47.6414	29.1517		44.7584
		36.6175	26.8927		46.5205
		56.0789	12.125		46.6485
		46.8181	37.9777		54.9465
		47.8183	42.3405		44.723
		8.47709	47.2552		44.6179
		20.4834	44.1749		49.138
		24.914	44.1997		49.3774
		27.9708	46.6171		50.7356
		34.5089	50.343		45.6067
		45.59	36.6078		43.0443
		47.4977	9.56636		29.6527
		45.4256	43.9356		29.6381
		32.1984	32.4346		29.5621
		15.4929	43.7136		19.8538
		48.2585	41.4125		10.4317
		48.9392	16.7778		12.6787
		43.5803	3.61271		41.0408
		18.0772	10.6193		47.3812
		46.6672	44.1663		48.1586
		6.49338	40.518		49.3212
		48.8476	43.1661		29.2634
		22.9667	42.4256		22.7721
		8.80598	3.37344		46.3581
		30.8214	36.7953		46.4809
		42.8923	42.0215		3.90498
		42.5541	18.1519		43.5865
		42.6727	41.0245		30.6903
		44.5919	34.8446		29.2936
		32.3035	31.3062		46.1239
		17.9336	26.7742		38.6761
		19.4229	15.922		38.6876
		45.794	4.82521		7.59139
		45.6368	2.69229		45.974
		34.5641	8.65994		36.2845
		31.9101	43.0335		49.444
		47.607	44.0865		45.7295
		51.0759	39.3842		49.8488
		35.7183	36.8018		23.432
		44.0819	27.5114		16.3984
		45.8866	41.0472		22.1247
		3.09838	45.9112		2.52283
		5.40681	36.0398		2.66854
		45.6119	41.7854		-0.0801395
		49.241	47.2142		12.8962
		40.1769	4.50727		11.5588
		48.8216	35.4858		32.2577
		49.1005	41.9945		27.1756
		51.1051	43.6716		25.9766
		50.5222	15.8757		46.5642
		46.2259	20.5802		47.2636
		23.7931	23.0278		45.9106
		47.4707	32.426		0.752479
		47.4676	1.41189		13.1408
		20.6281	33.2053		46.561
		46.2894	38.6351		52.7484
		24.7496	27.562		46.126
		16.5639	5.27033		41.8026
		21.4399	42.4494		42.9704
		2.14607	43.7998		41.3114
		18.7745	41.9784		47.3385
		4.06526	37.1585		41.7506
		41.2427	30.6175		41.8911
		36.5446	21.3486		50.4036
		51.5026	20.1717		30.3489
		39.2725	44.5338		50.0539
		39.1029	43.6522		49.8197
		43.6843	38.4303		56.2433
		49.2712	43.622		42.4989
		45.2049	44.0811		9.89046
		40.7369	25.0551		42.017
		26.0349	40.9415		47.6268
		47.2282	45.2473		36.7195
		31.2367	43.8882		40.3726
		17.8003	46.5341		43.0058
		12.2114	49.5153		46.6141
		44.8125	41.0472		12.2395
		29.8161	17.5861		38.0892
		51.7441			46.7151
		39.9292			48.9756
		26.7281			44.2911
		50.4691			46.7078
		46.9576			46.6599
		49.8634			46.5236
		41.3374			51.1061
		54.5282			44.6044
		47.0263			26.2524
		49.0422			5.56397
		49.752			44.9832
		35.3321			46.8358
		36.8767			43.7249
		42.4489			19.6092
		46.559			50.8646
		46.8608			38.7802
		37.8862			46.8847
		15.8593			52.6558
		14.192			47.6414
		41.1875			36.6175
		48.1326			56.0789
		47.3676			46.8181
		46.0646			47.8183
		26.2181			8.47709
		18.5372			20.4834
		6.88055			24.914
		42.2158			27.9708
		45.0436			34.5089
		52.7682			45.59
		30.4447			47.4977
		48.8892			45.4256
		34.9387			32.1984
		55.5585			15.4929
		40.1103			48.2585
					48.9392
					43.5803
					18.0772
					46.6672
					6.49338
					48.8476
					22.9667
					8.80598
					30.8214
					42.8923
					42.5541
					42.6727
					44.5919
					32.3035
					17.9336
					19.4229
					45.794
					45.6368
					34.5641
					31.9101
					47.607
					51.0759
					35.7183
					44.0819
					45.8866
					3.09838
					5.40681
					45.6119
					49.241
					40.1769
					48.8216
					49.1005
					51.1051
					50.5222
					46.2259
					23.7931
					47.4707
					47.4676
					20.6281
					46.2894
					24.7496
					16.5639
					21.4399
					2.14607
					18.7745
					4.06526
					41.2427
					36.5446
					51.5026
					39.2725
					39.1029
					43.6843
					49.2712
					45.2049
					40.7369
					26.0349
					47.2282
					31.2367
					17.8003
					12.2114
					44.8125
					29.8161
					51.7441
					39.9292
					26.7281
					50.4691
					46.9576
					49.8634
					41.3374
					54.5282
					47.0263
					49.0422
					49.752
					35.3321
					36.8767
					42.4489
					46.559
					46.8608
					37.8862
					15.8593
					14.192
					41.1875
					48.1326
					47.3676
					46.0646
					26.2181
					18.5372
					6.88055
					42.2158
					45.0436
					52.7682
					30.4447
					48.8892
					34.9387
					55.5585
					40.1103
					44.994
					36.1832
					51.1449
					49.0992
					17.6885
					15.6202
					46.3197
					44.9757
					45.3195
					50.2191
					47.3856
					48.0678
					48.5043
					50.7375
					44.6707
					38.6308
					46.4511
					3.59762
					49.3784
					42.0538
					49.2792
					37.6091
					30.7167
					4.31111
					5.00628
					44.6577
					47.433
					47.4427
					47.4287
					46.0114
					45.5038
					25.9443
					44.7849
					48.5754
					46.5826
					37.7847
					27.4844
					46.0728
					50.9207
					42.6347
					51.5738
					59.1064
					50.6103
					50.7633
					50.6793
					10.2357
					9.98992
					40.9189
					43.5789
					35.5979
					27.6181
					30.3556
					52.602
					50.648
					52.5298
					26.9908
					43.2049
					49.5541
					4.91898
					24
					27.0458
					44.2536
					46.6516
					43.581
					43.553
					20.3905
					8.11782
					48.652
					50.357
					43.1445
					36.4623
					49.9582
					46.7012
					45.4671
					51.4704
					51.5824
					17.6745
					31.3601
					55.928
					40.3736
					47.377
					35.2369
					38.1404
					38.841
					43.3655
					56.0035
					43.6877
					39.1201
					20.2234
					48.8923
					48.0301
					42.5604
					25.857
					24.0495
					32.1727
					47.6248
					28.2539
					16.2152
					39.3173
					46.8898
					39.6676
					46.7551
					46.1354
					46.1321
					50.5424
					37.1876
					21.1762
					-0.0668222
					30.7468
					44.1781
					48.264
					44.1706
					44.1609
					17.9428
					46.4953
					46.3283
					45.4596
					42.2823
					49.3428
					48.6681
					47.8846
					45.1578
					49.3935
					50.1641
					54.0646
					47.4276
					49.9863
					53.794
					33.2732
					37.0368
					49.3773
					45.5986
					51.3184
					27.5458
					52.5977
					31.2124
					47.9439
					4.25507
					4.31111
					20.3722
					20.3506
					42.9397
					33.2009
					49.3568
					44.2288
					44.1889
					52.9954
					52.6096
					47.7844
					15.1234
					47.6744
					47.7865
					37.9087
					9.96406
					46.2431
					42.3146
					42.8902
					33.853
					38.6588
					12.5831
					5.33177
					48.2058
					45.2494
					44.786
					22.158
					41.8943
					41.8965
					50.1048
					46.7993
					21.936
					26.3064
					17.1496
					31.0713
					43.442
					43.2879
					46.172
					46.1817
					42.0851
					42.0333
					48.1249
					28.0168
					15.7108
					32.9865
					21.2042
					47.8382
					47.6604
					49.8731
					45.8099
					31.0465
					36.3815
					40.9868
					44.5887
					47.9083
					1.07886
					45.2645
					43.1876
					37.2803
					29.1517
					26.8927
					12.125
					37.9777
					42.3405
					47.2552
					44.1749
					44.1997
					46.6171
					50.343
					36.6078
					9.56636
					43.9356
					32.4346
					43.7136
					41.4125
					16.7778
					3.61271
					10.6193
					44.1663
					40.518
					43.1661
					42.4256
					3.37344
					36.7953
					42.0215
					18.1519
					41.0245
					34.8446
					31.3062
					26.7742
					15.922
					4.82521
					2.69229
					8.65994
					43.0335
					44.0865
					39.3842
					36.8018
					27.5114
					41.0472
					45.9112
					36.0398
					41.7854
					47.2142
					4.50727
					35.4858
					41.9945
					43.6716
					15.8757
					20.5802
					23.0278
					32.426
					1.41189
					33.2053
					38.6351
					27.562
					5.27033
					42.4494
					43.7998
					41.9784
					37.1585
					30.6175
					21.3486
					20.1717
					44.5338
					43.6522
					38.4303
					43.622
					44.0811
					25.0551
					40.9415
					45.2473
					43.8882
					46.5341
					49.5153
					41.0472
					17.5861
Fig. 5F
	PARP1/Exo1					PARP2/Exo1
	Flowcell 1		Flowcell 2			Flowcell 1		Flowcell 2
	6.20.17 F1		6.20.17 F2			11.9.16		6.27.17
	Molecule	Co-localization?	Molecule	Co-localization?		Molecule	Co-localization?	Molecule	Co-localization?
	1	N	1	N		1	N	3	Y
	2	N	2	N		2	N	4	Y				PARP1	PARP2
	4	N	3	N		3	Y	5	Y			Average	2.38095	91.8129
	5	N	4	N		4	Y	6	Y			Stdev	3.36718	4.13513
	7	Y	5	N		5	Y	7	Y			N	42	65
	8	N	6	N		6	Y	8	Y
	9	N	7	N		7	Y	9	Y
	10	N	8	N		8	Y	10	Y
	11	N	9	N		9	Y	11	Y
	12	N	11	N		10	Y	12	N
	13	N	12	N		11	Y	13	Y
	14	N	13	N		12	Y	14	Y
	15	N	14	N		13	Y	15	Y
	16	N	15	N		14	Y	16	Y
	17	N	16	N		15	Y	17	Y
	18	N	17	N		16	Y	18	Y
	19	N	18	N		17	Y	19	Y
	20	N	19	N		18	Y	20	N
	21	N	20	N		19	y	21	Y
	22	N	21	N		20	y	22	Y
	24	N	22	N		21	y	23	Y
						22	y	24	Y
	Total	1 out of 21	Total	0 out of 21		23	y	25	Y
		0.047619		0		24	y	26	Y
						25	y	27	Y
						26	y	28	Y
						27	n	29	Y
								30	Y
						Total	24 out of 27	31	Y
							0.888889	32	Y
								33	Y
								34	Y
								35	Y
								36	Y
								37	Y
								38	Y
								39	Y
								40	Y
									36 out of 38
									0.947368
Fig. 5H
	PARP-1 +/+																EXPERIMENT 1
	1	2	3	4	5	6	7	8	9	10	11	12	13	14	15	16	17	18	19	20	21	22	23	24	25	26	27	28	29	30	31	32	33	34	35	36	37	38	39	40	41	42	43	44	45	46	47	48	49
	102.465	98.8368	99.8056	101.39	105.435	102.041	97.6223	102.838	100.39	100.981	103.898	98.8706	101.914	104.214	99.2232	101.989	97.0174	98.4882	95.8176	96.2434	103.957	95.7628	97.5868	108.013	101.765	100.273	112.916	99.7445	99.1399	97.7308	114.392	99.5741	97.5033	96.0547	99.0162	97.8658	105.105	95.8759	99.0282	100.208	101.481	97.657	104.834	98.1433	102.515	102.209	99.0022	97.6118	98.5207
	95.1238	103.342	99.579	97.4046	98.0283	101.858	104.401	100.68	98.8622	109.023	100.396	105.087	100.534	97.8222	91.0897	100.467	108.752	101.268	107.089	97.2953	100.156	108.443	102.078	101.116	101.849	107.245	105.259	96.9837	96.5904	105.703	105.633	102.651	100.555	105.153	104.288	105.067	103.706	97.8044	109.142	101.62	103.288	100.884	100.063	117.677	102.979	98.2463	103.737	103.276	99.5798
	89.8091	61.011	84.1642	88.5521	64.9572	53.4302	48.0567	72.2658	61.2947	51.7697	79.667	69.4845	96.1169	90.4631	79.2587	98.456	73.5063	70.2678	70.7858	72.1283	55.9279	99.5062	74.5878	78.4271	73.1676	100.48	93.328	66.9147	86.9516	101.743	115.814	86.2967	86.7032	72.9334	68.5762	73.082	90.3537	75.5839	94.701	73.1753	104.45	91.1956	85.4467	71.1979	105.782	77.3305	83.7569	86.1946	82.3244
	97.2483	79.4508	92.7252	91.7655	87.3544	84.0595	91.6077	94.5301	79.8958	81.7425	91.4777	92.3734	113.213	98.378	98.2498	105.471	104.336	103.566	100.572	104.259	84.0496	109.867	103.079	109.507	86.1818	114.214	115.841	92.1158	110.447	120.888	110.787	104.74	103.318	96.1532	94.309	95.3189	114.818	100.961	108.246	89.1566	102.468	113.902	104.476	100.065	107.239	93.5662	107.341	107.704	102.404
	100.71	103.338	102.318	111.657	104.987	119.635	113.821	112.053	92.88	100.985	106.688	104.901	118.076	116.857	106.482	107.411	132.569	121.24	116.84	101.397	112.009	126.209	110.416	125.519	99.2466	116.131	123.834	103.845	122.77	123.116	119.235	104.955	110.766	109.035	100.868	98.8174	137.921	101.692	124.191	102.661	114.468	138.578	95.5063	108.778	113.823	109.584	112.539	116.967	124.195
	102.837	109.821	108.077	117.269	108.331	117.521	112.929	113.85	106.363	119.061	118.408	99.3975	112.127	116.823	118.043	95.2894	136.102	123.217	122.771	118.138	122.423	134.296	108.779	118.857	94.4644	134.046	123.274	112.179	119.442	129.135	140.159	120.281	122.641	110.479	111.951	113.818	152.129	106.673	118.86	102.299	109.83	148.311	108.504	115.626	117.614	118.856	136.494	111.661	127.089
	103.392	116.187	109.718	121.772	101.246	123.315	123.248	129.731	97.0927	123.981	118.521	100.576	136.31	121.519	117.976	114.962	142.617	143.709	104.843	135.386	142.574	152.024	117.477	142.849	102.546	137.89	136.6	121.32	114.384	129.878	139.255	117.667	126.743	109.908	106.071	108.332	159.319	103.477	101.658	115.15	105.534	164.583	112.082	140.062	109.336	120.208	149.14	120.432	129.175
	108.52	130	111.036	125.671	118.743	130.044	127.434	122.526	99.254	125.111	131.62	112.278	130.129	122.878	125.758	108.877	136.593	167.101	117.753	147.518	146.332	156.113	124.056	148.764	108.507	132.324	127.471	124.172	121.32	142.215	135.539	121.92	119.508	114.754	108.677	118.227	160.632	114.756	121.657	108.934	108.829	153.958	119.655	164.263	113.77	125.987	142.547	127.727	144.343
	109.783	127.107	112.857	122.09	111.148	128.337	138.755	125.166	96.5526	128.988	131.182	108.237	164.059	122.977	113.226	109.425	145.725	172.938	113.625	133.632	144.085	169.443	121.619	143.285	114.056	148.069	130.686	125.166	136.827	137.16	154.977	125.623	134.296	107.256	117.176	117.956	166.238	112.291	117.469	114.695	106.609	187.208	111.75	160.441	120.665	119.442	137.89	118.934	145.16
	107.649	132.905	117.68	132.174	119.904	134.591	144.113	128.653	100.819	139.564	138.191	105.994	154.292	129.039	124.08	118.985	143.335	189.431	117.235	147.886	156.202	183.302	124.734	167.248	118.279	144.221	131.996	121.743	127.757	133.77	165.91	132.509	133.304	105.787	116.422	115.941	161.881	109.657	114.481	121.069	113.01	174.282	124.725	171.622	123.985	127.04	141.967	116.389	148.709
	116.085	126.877	119.463	136.742	123.627	146.851	145.081	131.409	100.597	141.174	118.914	114.839	175.019	144.264	134.293	111.894	165.498	149.594	114.136	163.997	159.769	189.493	124.053	167.839	131.275	136.15	149.251	129.841	132.68	131.53	170.659	140.902	140.189	111.806	118.667	126.443	171.283	113.231	127.653	119.957	121.661	180.808	131.798	172.405	121.64	132.751	153.395	123.313	163.909
	109.335	129.358	117.64	134.009	115.28	139.936	142.579	138.336	99.9613	131.611	126.812	112.957	181.085	141.999	133.868	121.475	152.052	155.524	108.964	204.087	171.838	193.862	123.083	179.971	117.505	151.674	146.326	125.398	141.785	138.644	177.569	143.355	132.452	109.607	117.908	129.359	164.2	112.466	141.425	124.896	116.704	189.27	127.543	175.496	129.671	129.268	156.145	120.113	153.32
	119.724	137.298	113.123	146.598	120.878	140.399	167.008	133.435	106.753	138.025	133.625	116.423	180.151	149.155	124.722	121.026	167.947	177.919	120.456	211.928	187.076	194.872	117.874	172.649	116.69	143.014	156.704	128.968	129.638	138.299	164.901	144.42	141.741	105.685	116.712	135.016	173.225	121.182	142.002	128.488	117.839	190.868	131.423	180.812	115.836	126.38	160.24	124.568	164.048
	112.693	137.176	117.047	156.283	136.237	147.85	166.869	137.558	115.709	136.464	129.739	115.89	186.944	157.449	123.295	129.715	164.593	187.247	131.66	197.505	186.129	193.584	129.666	169.123	117.847	158.507	147.623	135.048	150.624	130.427	183.691	153.873	143.361	111.494	121.459	135.961	186.748	115.229	135.448	130.985	115.51	189.855	139.862	185.421	121.35	128.415	149.11	130.337	174.594
	129.056	140.237	122.073	156.66	138.342	138.909	158.241	132.09	105.276	136.729	138.244	124.016	196.005	155.082	135.076	120.24	182.217	199.421	114.994	210.738	181.777	207.968	127.563	164.45	137.637	157.827	159.09	139.165	148.739	137.521	208.697	158.206	156.228	117.147	117.721	137.027	188.807	118.578	123.251	135.614	109.984	200.011	151.001	179.629	125.654	137.335	166.078	139.565	174.931
	116.179	148.397	117.744	156.941	138.004	139.883	167.865	134.199	122.515	134.669	148.294	122.582	195.759	156.499	130.79	117.511	186.52	191.391	130.607	214.433	195.067	209.065	132.977	145.058	137.329	151.294	158.691	135.468	170.479	140.04	200.517	161.702	152.784	123.413	128.14	142.982	184.545	122.005	150.347	129.421	123.773	200.316	166.67	182.444	121.65	132.059	149.424	143.512	176.53
	115.867	153.884	121.478	160.865	141.189	163.557	181.389	152.102	124.292	147.182	138.287	131.977	186.011	147.652	147.335	123.88	179.572	220.319	130.76	203.958	194.605	220.072	139.968	176.906	136.587	161.736	157.068	127.782	159.696	137.649	206.858	160.695	147.664	121.415	127.518	145.55	184.926	124.913	165.011	133.028	115.27	197.78	211.008	197.904	120.644	124.552	167.262	141.041	184.172
	112.697	149.813	123.647	151.11	137.053	172.731	196.936	141.593	138.937	148.746	120.133	128.707	206.881	153.348	150.909	120.076	190.553	210.074	126.682	192.67	195.567	223.162	134.197	179.201	136.194	170.049	154.017	136.041	162.288	130.78	227.079	166.481	145.426	130.268	130.964	150.107	191.161	121.278	171.755	129.074	110.12	182.414	185.831	206.821	142.95	134.127	165.018	143.474	173.196
	PARP-1 -/-																				EXPERIMENT 1
	97.072	94.7616	101.388	98.5476	95.5633	103.39	102.038	100.183	98.1191	99.754	103.653	100.004	102.925	100.044	100.847	103.036	112.607	97.7223	97.5851	105.652	100.48	95.2339	103.376	101.911	99.6305	98.5497	104.989	98.9867	102.916	96.4089	103.484	100.109	97.7921	102.384	101.48	100.737	90.3927	97.9593	97.457	99.224	102.688	102.859	107.416	107.225	100.191	98.7805	97.5521	108.059	99.8119
	104.202	101.664	101.589	104.347	95.5987	99.0926	103.026	103.711	103.513	100.474	98.511	104.095	99.3888	103.909	101.603	100.447	98.5395	97.8356	99.7794	97.4641	101.478	101.362	97.7372	98.4072	105.814	100.587	107.213	97.2021	101.607	103.363	102.99	101.496	105.821	105.589	99.253	99.9013	100.107	99.9006	101.082	102.175	103.245	104.585	104.622	98.6546	99.5499	99.7328	99.3276	101.686	104.475
	69.8864	72.839	92.7293	67.3658	99.5646	80.8453	98.297	101.391	105.995	88.9864	98.1225	95.8115	84.8394	92.0032	106.797	96.3846	106.98	100.951	95.3963	97.5394	106.281	78.0676	116.75	98.4381	108.586	64.8498	118.812	113.477	117.62	100.768	87.1757	80.9571	54.7413	101.842	89.9742	112.15	82.479	90.3766	82.1127	107.423	114.096	110.497	124.589	116.516	103.116	105.947	93.2476	104.592	107.301
	111.224	105.255	99.6424	82.9455	106.743	105.024	111.71	115.802	128.73	104.355	99.3742	114.066	105.175	108.315	115.017	113.539	126.79	121.604	116.03	102.765	114.33	108.417	119.789	107.312	125.142	94.3053	123.913	127.117	127.444	108.232	122.627	117.57	97.0585	131.818	109.358	120.493	105.561	107.434	107.386	118.083	110.616	112.572	118.434	122.5	129.616	120.311	120.395	119.97	125.276
	147.989	126.741	119.177	95.7106	106.157	133.346	121.839	117.333	138.997	104.175	107.708	118.343	122.949	119.532	136.525	122.57	133.895	128.863	138.046	111.5	138.087	119.648	125.816	131.884	122.542	117.395	132.628	135.362	141.485	126.115	131.835	131.368	123.249	152.346	116.425	132.93	122.562	108.361	132.672	137.946	126.197	117.561	127.578	151.649	131.271	121.707	155.641	153.544	122.579
	161.426	148.453	102.064	105.085	114.369	143.073	114.956	119.941	148.162	106.212	109.72	119.511	142.953	120.212	143.906	118.83	140.847	135.627	145.932	108.853	130.383	127.32	128.769	139.652	121.77	114.848	143.02	127.164	149.428	148.991	123.679	137.723	152.1	168.556	117.433	133.587	124.23	115.18	138.676	153.745	145.477	124.541	132.786	157.25	131.907	150.87	171.864	151.791	136.589
	179.043	157.538	115.269	100.792	129.574	157.274	123.93	123.068	156.68	119.802	113.513	130.282	138.452	127.608	145.033	123.019	150.263	150.706	160.784	120.568	149.396	133.275	151.229	134.68	117.653	118.39	146.18	142.356	158.444	143.33	136.824	155.101	176.227	164.363	117.918	141.433	132.27	118.257	145.465	166.906	140.135	133.574	132.882	174.55	152.127	142.349	174.293	176.972	133.579
	196.471	174.848	111.137	102.371	128.288	181.506	123.115	123.318	164.417	112.934	111.458	123.753	158.322	130.486	162.086	129.537	152.274	140.395	166.283	116.318	166.824	143.363	158.245	122.246	117.959	114.976	158.239	147.561	157.394	169.186	144.024	165.001	186.674	153.523	114.133	134.752	121.439	114.014	155.039	178.36	162.618	133.769	120.08	191.739	159.851	155.216	181.197	175.879	141.18
	196.696	175.971	127.695	117.423	127.262	171.754	132.938	129.988	180.147	125.58	113.05	135.195	144.65	142.542	158.598	136.891	152.502	149.767	181.603	121.574	148.577	142.862	170.546	128.444	116.285	120.344	147.764	136.362	148.1	171.296	146.312	153.638	188.823	173.173	117.736	147.57	131.986	114.964	147.567	177.991	168.044	136.643	120.53	199.122	152.761	183.852	185.355	201.385	141.912
	186.346	174.147	128.228	126.451	133.526	183.407	133.467	139.225	197.895	119.221	121.394	127.702	157.858	133.617	173.259	131.605	160.001	145.696	178.835	124.902	169.509	155.098	191.329	140.917	118.295	109.648	135.459	156.405	162.662	183.171	141.009	159.852	217.071	166.756	116.954	135.908	136.804	118.682	151.575	185.127	178.913	148.051	125.128	203.83	161.605	198.784	182.537	231.812	150.66
	196.848	188.127	123.963	124.671	137.511	197.885	132.183	131.419	208.34	120.36	117.393	130.191	156.861	135.87	161.268	140.691	156.882	163.258	191.182	119.18	184.218	158.037	191.063	134.944	124.599	110.644	135.844	145.652	162.576	203.141	155.874	167.265	216.041	200.099	117.51	141.348	126.405	131.064	150.363	191.776	162.434	162.154	124.576	213.883	174.804	213.654	183.394	228.731	156.606
	207.791	186.56	137.433	137.2	164.068	192.569	138.556	140.198	203.435	120.558	113.306	144.339	162.734	132.325	162.063	137.116	161.903	156.37	186.935	119.987	180.314	162.93	188.729	134.07	127.312	117.493	161.526	128.773	161.19	236.824	145.81	169.084	211.442	195.417	133.522	125.116	139.626	132.148	150.688	183.418	172.119	163.758	124.554	221.187	163.233	220.413	176.78	242.393	154.63
	215.097	205.942	148.623	143.87	148.63	202.356	144.365	134.577	223.478	119.251	112.819	140.678	160.017	146.178	177	141.054	162.961	154.785	194.004	130.342	183.187	170.312	199.777	131.857	134.657	115.335	163.455	133.704	156.747	193.557	152.739	185.197	218.76	197.733	125.497	132.182	142.751	133.695	156.797	201.994	173.309	179.668	117.902	239.629	152.819	248.611	192.89	241.175	161.96
	214.077	190.974	147.817	174.218	145.647	202.317	126.838	139.232	227.93	120.905	117.489	152.198	151.084	151.111	175.313	149.093	156.127	156.553	216.25	129.606	185.72	155.085	193.065	120.733	137.032	119.03	174.72	136.985	145.029	197.095	148.263	189.57	229.709	201.966	139.595	142.999	139.29	132.521	158.489	197.436	187.5	188.515	127.924	238.019	160.476	257.499	215.344	250.724	156.502
	216.269	199.633	163.243	208.369	144.142	206.148	129.519	139.385	223.824	128.288	116.625	157.499	151.559	152.868	185.538	145.607	139.31	149.661	209.304	126.317	177.315	159.415	215.07	121.313	132.476	128.504	182.193	127.466	158.199	200.684	146.247	198.642	217.173	200.323	150.542	137.949	151.963	146.866	151.864	204	181.384	186.112	116.741	252.324	137.546	273.734	219.907	277.513	157.256
	201.115	197.136	173.54	241.648	159.107	209.704	124.027	143.854	237.672	122.727	119.871	163.015	161.319	163.205	186.659	151.091	149.594	174.372	206.657	128.64	177.444	175.582	219.369	130.917	140.797	106.489	160.396	119.151	158.576	218.845	154.1	208.631	220.441	223.692	161.364	148.286	148.877	143.074	153.332	209.531	193.195	192.683	106.258	251.924	144.168	282.383	227.115	261.533	168.647
	178.288	184.859	172.382	251.336	184.674	197.973	137.757	140.006	230.485	127.083	118.342	166.153	152.258	159.698	212.355	145.548	145.939	167.059	222.31	126.457	177.203	170.343	230.217	117.876	143.578	128.463	166.485	131.26	161.568	209.052	146.566	199.598	236.291	230.848	167.281	148.234	144.436	153.086	145.31	199.764	199.413	208.054	114.031	274.791	160.05	298.067	246.152	273.807	160.549
	166.66	194.214	170.221	248.806	149.454	214.023	142.186	141.086	233.77	115.987	135.034	162.292	149.25	149.564	211.051	155.806	140.046	176.82	209.939	119.329	183.486	161.703	217.945	114.571	137.331	122.828	175.716	131.811	160.781	187.904	155.859	202.457	245.598	220.181	157.81	158.311	140.224	149.412	156.53	206.126	197.026	205.255	105.916	263.643	160.604	295.515	236.837	275.873	143.815
[truncated: 83 more columns]

## Sheet: Figure 6
Figure 6B
	Time [ s]	Relative Ku80-GFP signal intensities control 01.txt	Relative Ku80-GFP signal intensities control 03.txt	Relative Ku80-GFP signal intensities control 07.txt	Relative Ku80-GFP signal intensities control 01a.txt	Relative Ku80-GFP signal intensities control 01b.txt	Relative Ku80-GFP signal intensities control 02a.txt	Relative Ku80-GFP signal intensities control 02b.txt	Relative Ku80-GFP signal intensities control 03a.txt	Relative Ku80-GFP signal intensities control 03b.txt	Relative Ku80-GFP signal intensities control 04a.txt	Relative Ku80-GFP signal intensities control 04b.txt	Relative Ku80-GFP signal intensities control 05.txt	Relative Ku80-GFP signal intensities control 06a.txt	Relative Ku80-GFP signal intensities control 06b.txt		control average	Std. Dev	Std error
	0	1	1	1	1	1	1	1	1	1	1	1	1	1	1		1	0	0
	1.14	0.978441	1.02443	1.00114	0.993723	1.01041	0.987704	1.006	1.01769	0.999585	0.990132	1.00979	0.963989	0.982352	0.997843		0.997374	0.0159075	0.00425222
	6.14	1.11776	1.11672	1.07938	1.05501	1.05328	0.981685	1.05556	1.05409	1.06214	1.07162	1.07171	1.00479	1.05417	1.04838		1.05902	0.0199007	0.00531961
	11.14	1.21357	1.2452	1.13649	1.06987	1.09109	1.04658	1.11753	1.15864	1.15951	1.08382	1.08106	1.06126	1.15688	1.06824		1.1207	0.0399914	0.01069
	16.14	1.31069	1.30371	1.19823	1.08629	1.08876	1.06835	1.1712	1.20486	1.18774	1.11501	1.09784	1.07137	1.14575	1.10647		1.15402	0.0446109	0.0119249
	21.14	1.35095	1.32104	1.2005	1.10344	1.1398	1.09472	1.22155	1.2568	1.24937	1.14802	1.08128	1.06047	1.15985	1.11309		1.17863	0.0705741	0.018865
	31.14	1.34562	1.37684	1.24959	1.10893	1.11733	1.11966	1.26937	1.25732	1.2669	1.1505	1.0679	1.10609	1.19896	1.14054		1.19825	0.0729063	0.0194884
	41.14	1.37707	1.39999	1.27259	1.13295	1.09457	1.13455	1.31318	1.28326	1.28886	1.16294	1.1086	1.12677	1.17921	1.15365		1.2163	0.0753786	0.0201493
	51.14	1.41106	1.35901	1.27254	1.18236	1.15687	1.13003	1.31431	1.29791	1.29285	1.1765	1.06525	1.13538	1.16898	1.14542		1.22203	0.0855486	0.0228678
	61.14	1.4299	1.3768	1.30419	1.18831	1.09865	1.1391	1.36159	1.30629	1.28878	1.1692	1.09274	1.15704	1.18434	1.13708		1.231	0.0886926	0.0237083
	71.14	1.40401	1.37796	1.28406	1.12655	1.10941	1.1106	1.37176	1.29712	1.2714	1.15047	1.06366	1.17407	1.17557	1.12746		1.21744	0.0946342	0.0252965
	81.14	1.36614	1.32919	1.2846	1.12276	1.12761	1.14109	1.33282	1.30786	1.28686	1.14073	1.06631	1.1569	1.16764	1.12154		1.21086	0.0917726	0.0245316
	101.14	1.34897	1.29508	1.28001	1.13351	1.10125	1.09398	1.32641	1.27894	1.28538	1.1272	1.04027	1.10976	1.14815	1.12054		1.1921	0.0963472	0.0257544
	121.14	1.29564	1.28911	1.26478	1.14283	1.09318	1.1075	1.27481	1.26163	1.24284	1.13539	1.01731	1.16027	1.12167	1.11344		1.18003	0.0828205	0.0221386
	141.14	1.28178	1.25825	1.22802	1.09077	1.0808	1.10672	1.24167	1.22863	1.21388	1.11914	1.00415	1.11531	1.12434	1.09037		1.15599	0.0758192	0.0202671
	161.14	1.23483	1.17295	1.22416	1.10089	1.13172	1.07356	1.25299	1.18585	1.18795	1.11185	1.0091	1.12583	1.15829	1.08835		1.14702	0.0692286	0.0185054
	181.14	1.25255	1.21111	1.2159	1.12998	1.08692	1.07101	1.21516	1.1586	1.15631	1.11093	0.978952	1.10869	1.113	1.07593		1.13465	0.0652766	0.017449
	201.14	1.24434	1.16608	1.20027	1.10124	1.06692	1.08468	1.20353	1.17188	1.13759	1.10184	0.980933	1.1371	1.11145	1.08969		1.12839	0.0622169	0.0166311
	221.14	1.22518	1.17925	1.18668	1.07046	1.06229	1.0827	1.16082	1.15932	1.12238	1.09005	0.966862	1.1235	1.03784	1.06609		1.10953	0.0619997	0.016573
	241.14	1.20846	1.22802	1.16236	1.05841	1.06602	1.0715	1.1316	1.13425	1.12135	1.09531	0.951309	1.0987	1.08684	1.07145		1.10611	0.055459	0.0148246
	261.14	1.20172	1.22327	1.17826	1.02777	1.02096	1.11049	1.13121	1.12541	1.11467	1.10708	0.939825	1.09188	1.06472	1.04745		1.09891	0.0592245	0.0158312
	281.14	1.20094	1.18041	1.18515	1.02663	1.06372	1.07638	1.15565	1.11616	1.11527	1.09633	0.956621	1.09846	1.05673	1.06852		1.09978	0.0558553	0.0149306
	301.14	1.20769	1.22332	1.15498	1.05044	1.01702	1.09597	1.13753	1.12349	1.08821	1.07394	0.946644	1.05128	1.05059	1.06943		1.09218	0.0550034	0.0147029
	321.14	1.19752	1.17128	1.15616	1.01264	1.02359	1.0906	1.11585	1.12703	1.10263	1.08236	0.941116	1.12509	1.04405	1.06703		1.08978	0.057905	0.0154785
	341.14	1.20765	1.16073	1.15368	1.06636	1.03727	1.0857	1.13918	1.09811	1.09839	1.10003	0.945984	1.08411	1.00813	1.06361		1.08921	0.0582026	0.015558
	361.14	1.15797	1.14237	1.15975	1.01341	1.04861	1.1172	1.10322	1.11267	1.09357	1.14134	0.944228	1.09349	1.00914	1.05128		1.08487	0.0604281	0.0161529
	381.14	1.14773	1.16001	1.14751	0.995981	1.02091	1.07904	1.11067	1.10182	1.1169	1.11528	0.934187	1.07896	0.996791	1.04758		1.07524	0.0622743	0.0166464
	401.14	1.15944	1.13337	1.13645	1.00135	1.02058	1.09428	1.0872	1.11741	1.11621	1.10503	0.936321	1.11652	0.982848	1.07107		1.07701	0.0647485	0.0173078
	421.14	1.139	1.10814	1.12592	0.977433	1.021	1.10373	1.08405	1.11774	1.12861	1.10399	0.912668	1.0827	0.981032	1.06321		1.0678	0.0698952	0.0186836
	441.14	1.15655	1.12448	1.12439	1.00285	1.01596	1.10476	1.05349	1.0931	1.13337	1.10299	0.901847	1.08298	0.983051	1.06495		1.06748	0.0703142	0.0187956
	Time [ s]	Relative Ku80-GFP signal intensities BMN673 02b.txt	Relative Ku80-GFP signal intensities BMN673 03a.txt	Relative Ku80-GFP signal intensities BMN673 03b.txt	Relative Ku80-GFP signal intensities BMN673 04a.txt	Relative Ku80-GFP signal intensities BMN673 04b.txt	Relative Ku80-GFP signal intensities BMN673 04c.txt	Relative Ku80-GFP signal intensities BMN673 04d.txt	Relative Ku80-GFP signal intensities BMN673 04e.txt	Relative Ku80-GFP signal intensities BMN673 05a.txt	Relative Ku80-GFP signal intensities BMN673 05b.txt		average bmn	Std. Dev	Std Error
	0	1	1	1	1	1	1	1	1	1	1		1	0	0
	1.14	1.00419	0.976168	1.03008	1.01883	0.99627	0.993749	0.996122	1.00896	0.97237	0.975858		0.997258	0.0190435	0.00602262
	6.14	1.00128	0.993917	1.04168	1.00642	0.978829	1.00045	1.00283	1.00368	0.976319	0.979033		0.998444	0.0190423	0.00602223
	11.14	1.00875	0.983874	1.01522	0.986866	0.982665	0.988926	1.00032	1.01943	0.959543	0.974876		0.992047	0.0187885	0.00594198
	16.14	1.01154	0.973743	1.00939	0.986867	0.987848	1.00046	0.99774	1.02655	0.959603	0.972129		0.992587	0.0205492	0.00649881
	21.14	0.974693	0.973049	1.01487	1.00068	0.953307	0.992389	0.990479	1.01022	0.95071	0.957174		0.981758	0.0234699	0.00742249
	31.14	1.00753	0.981211	1.02125	0.982685	0.982556	0.978324	0.974232	1.00968	0.961752	0.967447		0.986667	0.0195445	0.00618106
	41.14	1.00386	0.993216	1.03729	1.00192	0.98191	0.990675	1.00554	1.00745	0.964062	0.969956		0.995588	0.0209639	0.00662995
	51.14	1.00892	0.986533	1.02378	0.992815	0.973887	0.986389	0.987029	1.00411	0.956554	0.971781		0.98918	0.0195604	0.00618608
	61.14	1.00486	0.9625	1.02808	1.0086	0.954709	1.00213	0.997625	0.995821	0.974259	0.989931		0.991851	0.0222893	0.00704911
	71.14	1.01504	0.987032	1.03397	0.989055	0.964982	0.996806	1.00179	1.01233	0.954371	0.966672		0.992205	0.0250445	0.00792045
	81.14	1.00783	0.968014	1.02333	1.00491	0.971788	1.0058	1.00917	1.004	0.976716	0.984919		0.995647	0.018745	0.00592822
	101.14	1.03111	0.996411	1.01754	1.01475	0.996237	0.9974	1.01	1.02243	0.974511	0.984754		1.00451	0.0176646	0.00558654
	121.14	1.03332	0.999004	0.991471	0.998742	0.987258	1.00306	1.00329	1.00492	0.952724	0.961834		0.993562	0.0227784	0.00720379
	141.14	1.00734	0.984383	1.00679	1.0013	0.993168	1.01132	0.998677	0.998766	0.969777	0.977863		0.994939	0.0136264	0.00430942
	161.14	0.984106	0.98841	1.00288	1.03974	1.01039	1.00919	1.02087	1.01518	0.973823	0.976		1.00206	0.0212184	0.00671042
	181.14	1.00437	0.939803	1.00516	1.02732	0.995884	1.00159	1.02648	1.00172	0.953471	0.952849		0.990865	0.031079	0.00982891
	201.14	0.974393	0.938711	0.995909	1.02905	1.00513	1.00403	1.02713	0.996886	0.94636	0.949906		0.98675	0.0328161	0.0103783
	221.14	0.976148	1.00987	1.00016	1.02288	1.00645	0.992496	1.04318	1.00284	0.957499	0.970456		0.998198	0.0254007	0.0080331
	241.14	0.973253	0.994302	1.01152	1.00906	0.993865	1.01219	1.014	1.01834	0.973564	0.986663		0.998675	0.0168005	0.00531324
	261.14	0.966218	0.961354	1.00981	1.02481	0.954709	0.993435	1.05641	1.01571	0.992123	1.00334		0.997792	0.0314356	0.00994169
	281.14	0.983959	0.998586	1.0036	1.01774	0.984783	1.00543	1.04211	0.994339	1.01206	1.01559		1.00582	0.0173319	0.00548131
	301.14	0.974335	0.977152	1.00168	1.00087	1.01471	1.00798	1.04916	1.01489	0.967831	0.980257		0.998886	0.0247537	0.00782848
	321.14	0.960715	0.969506	1.01089	1.04543	1.01205	0.976028	1.04497	1.01327	0.993407	1.00883		1.00351	0.0290069	0.00917358
	341.14	0.97456	1.00089	0.980048	1.01703	0.9699	1.00194	1.04739	1.00338	0.963124	0.971475		0.992974	0.0262097	0.00828895
	361.14	0.967337	1.00585	0.956493	1.04695	0.996017	0.977885	1.07222	1.01321	0.957894	0.961824		0.995568	0.0396195	0.0125299
	381.14	0.971277	0.990002	0.980648	1.01111	0.977477	0.975399	1.0725	1.01666	0.971882	0.978302		0.994525	0.0316775	0.0100182
	401.14	0.954901	0.979222	0.967762	1.00159	0.976363	0.964941	1.09367	1.00944	0.951488	0.96492		0.98643	0.0420335	0.0132933
	421.14	0.973827	0.971423	0.962133	1.02669	1.00694	0.978301	1.08713	1.00882	0.964923	0.975791		0.995596	0.0386697	0.0122295
	441.14	0.924305	0.991344	0.958286	1.02607	1.0355	0.978645	1.08824	1.00074	0.939411	0.958193		0.990074	0.0496232	0.0156936
	Time [ s]	Relative Ku80-GFP signal intensities 01b.txt	Relative Ku80-GFP signal intensities01c.txt	Relative Ku80-GFP signal intensities02.txt	Relative Ku80-GFP signal intensities02b.txt	Relative Ku80-GFP signal intensities02c.txt	Relative Ku80-GFP signal intensities03b.txt	Relative Ku80-GFP signal intensities04.txt	Relative Ku80-GFP signal intensities04b.txt	Relative Ku80-GFP signal intensities04c.txt	Relative Ku80-GFP signal intensities05.txt	Relative Ku80-GFP signal intensities05b.txt	Relative Ku80-GFP signal intensities06.txt	Relative Ku80-GFP signal intensities06b.txt	Relative Ku80-GFP signal intensities07b.txt	Relative Ku80-GFP signal intensities08.txt	Relative Ku80-GFP signal intensities08b.txt	Relative Ku80-GFP signal intensities08c.txt						cntrl sirna average	Std Dev	Std Error
	0	1	1	1	1	1	1	1	1	1	1	1	1	1	1	1	1	1						1	0	0
	1.14	0.985797	1.0306	0.995268	1.01381	0.997675	1.00457	0.964279	1.00779	0.96069	0.995478	1.0015	1.01526	0.994313	0.985071	0.989971	0.999296	0.981868						0.995484	0.0069887	0.00169629
	6.14	1.06259	1.11226	1.07471	1.05131	1.04552	1.14555	1.05071	1.07982	1.07642	1.06839	1.01265	1.01675	1.01128	1.05567	1.04619	1.05504	1.02331						1.05813	0.0199944	0.00485301
	11.14	1.13554	1.18426	1.116	1.09965	1.09671	1.26776	1.07032	1.11074	1.13024	1.10518	1.03994	1.04879	1.02604	1.09656	1.08742	1.06055	1.04229						1.10106	0.0296736	0.00720233
	16.14	1.1603	1.24745	1.14617	1.12781	1.11202	1.34173	1.11515	1.13942	1.14875	1.14784	1.04665	1.05653	1.03145	1.10789	1.12445	1.10211	1.06393						1.13057	0.0376838	0.00914656
	21.14	1.17157	1.27373	1.16635	1.16225	1.13062	1.38993	1.13526	1.08836	1.18984	1.16951	1.02747	1.05736	1.03499	1.11736	1.11059	1.09617	1.04333						1.1391	0.0386093	0.00937118
	31.14	1.20245	1.31996	1.16949	1.17227	1.16739	1.44842	1.16755	1.13535	1.20782	1.20197	1.06606	1.06743	1.02787	1.13886	1.12866	1.12519	1.06912						1.16564	0.0477001	0.0115777
	41.14	1.19846	1.34202	1.20039	1.18023	1.16263	1.4806	1.16516	1.13386	1.2141	1.18768	1.04727	1.04981	1.04212	1.1546	1.12436	1.12931	1.07812						1.17004	0.0449988	0.010922
	51.14	1.19317	1.32082	1.21251	1.17014	1.20898	1.50686	1.17981	1.12117	1.24596	1.18939	1.06752	1.05663	1.05834	1.15435	1.14702	1.14262	1.07094						1.17919	0.0460659	0.0111811
	61.14	1.18092	1.2954	1.20793	1.1879	1.1703	1.48558	1.12513	1.12593	1.24708	1.18749	1.04837	1.05857	1.06203	1.17124	1.1256	1.15422	1.06816						1.1707	0.0495108	0.0120172
	71.14	1.16364	1.29208	1.19804	1.18268	1.17549	1.4672	1.18827	1.10547	1.24178	1.18432	1.01702	1.0683	1.06209	1.16519	1.11333	1.1262	1.08512						1.16684	0.0394752	0.00958136
	81.14	1.16951	1.28559	1.18576	1.15341	1.15337	1.47451	1.18355	1.07291	1.24087	1.1693	1.02441	1.07262	1.07387	1.15712	1.13527	1.16188	1.09469						1.16521	0.038826	0.00942378
	101.14	1.13655	1.28225	1.18474	1.16268	1.17119	1.42125	1.1626	1.07499	1.26135	1.17913	1.04231	1.0822	1.06545	1.16604	1.12064	1.10491	1.09862						1.15982	0.0366985	0.00890741
	121.14	1.11844	1.2609	1.16029	1.15731	1.15293	1.37455	1.12025	1.06795	1.23686	1.13331	1.04049	1.07589	1.08268	1.14756	1.1032	1.13434	1.06344						1.14296	0.0349738	0.00848879
	141.14	1.10588	1.24672	1.15158	1.14687	1.14294	1.42055	1.1475	1.03497	1.23252	1.11099	1.02926	1.08164	1.08097	1.14178	1.08632	1.09533	1.07236						1.13695	0.0272619	0.00661696
	161.14	1.08447	1.22363	1.14537	1.10505	1.13169	1.39739	1.10847	1.00496	1.23848	1.13394	1.03921	1.07671	1.08535	1.11093	1.08225	1.1117	1.06281						1.12602	0.0207829	0.00504439
	181.14	1.07354	1.20482	1.14324	1.11852	1.09992	1.35535	1.1346	0.973206	1.20538	1.12163	1.03345	1.08857	1.09302	1.11308	1.07706	1.0804	1.08017						1.11741	0.0149201	0.00362138
	201.14	1.06555	1.20828	1.13956	1.11146	1.11268	1.34239	1.12369	1.00202	1.17006	1.11435	1.05182	1.10046	1.08839	1.08804	1.06967	1.05173	1.03428						1.11026	0.023503	0.0057046
	221.14	1.03724	1.20099	1.14436	1.10996	1.11306	1.3575	1.06816	0.983905	1.14029	1.12597	1.03396	1.08842	1.11448	1.10701	1.07575	1.08608	1.04407						1.10772	0.0279045	0.00677293
	241.14	1.05867	1.20465	1.13053	1.09537	1.08136	1.35317	1.06506	0.990606	1.09171	1.0946	1.05429	1.07723	1.13226	1.09609	1.06819	1.08481	1.03613						1.10087	0.0354112	0.00859494
	261.14	1.06534	1.18503	1.11036	1.09467	1.07865	1.33313	1.04685	1.01526	1.09383	1.11377	1.01542	1.08213	1.11259	1.0935	1.06662	1.07399	1.01537						1.09391	0.03657	0.00887621
	281.14	1.09096	1.18131	1.09216	1.0871	1.0648	1.34363	1.05928	1.03263	1.07377	1.10733	1.01753	1.08879	1.11426	1.09562	1.03627	1.07519	0.997402						1.09165	0.0470519	0.0114204
	301.14	1.09707	1.20622	1.09658	1.06564	1.07055	1.31708	1.03885	1.01284	1.09962	1.08891	1.01939	1.06159	1.12175	1.08899	1.04096	1.04307	0.98804						1.08571	0.0510429	0.012389
	321.14	1.08098	1.18303	1.09866	1.07922	1.05108	1.31026	1.09676	1.03561	1.10331	1.07421	1.02747	1.0738	1.1145	1.08974	1.02767	1.04599	0.960692						1.08547	0.0595905	0.0144637
	341.14	1.07028	1.16743	1.09642	1.05733	1.03939	1.32474	1.0525	1.04974	1.08792	1.08535	1.01153	1.06903	1.12057	1.08574	1.02708	1.03516	0.961593						1.07893	0.0607039	0.0147339
	361.14	1.08955	1.18505	1.1033	1.0711	1.04443	1.28113	1.06443	1.03093	1.08637	1.07481	0.984859	1.07641	1.12146	1.10761	1.00123	1.03411	0.950517						1.0769	0.0719511	0.0174639
	381.14	1.07871	1.18051	1.08899	1.04919	1.04984	1.27452	1.04996	1.03478	1.09232	1.08428	0.995511	1.06942	1.09242	1.07292	1.0137	1.00626	0.947518						1.06946	0.0576895	0.0140023
	401.14	1.07045	1.19119	1.08733	1.05675	1.06534	1.2348	1.02223	1.06284	1.0935	1.07334	0.999342	1.05291	1.10502	1.07921	1.01819	1.02556	0.934681						1.06898	0.0656935	0.015945
	421.14	1.059	1.17869	1.09592	1.05198	1.02469	1.22791	0.996808	1.03926	1.1036	1.0683	1.01223	1.04874	1.10191	1.05283	1.00586	1.04474	0.934937						1.06161	0.0622701	0.0151141
	441.14	1.05775	1.21832	1.10463	1.03515	1.06565	1.24857	1.01161	1.04015	1.09506	1.07483	0.98515	1.0407	1.09829	1.03449	1.0025	1.02784	0.93738						1.06342	0.0581657	0.0141179
	Time [ s]	Relative Ku80-GFP signal intensities sirna parp1 05.txt	Relative Ku80-GFP signal intensities sirna parp1 01a.txt	Relative Ku80-GFP signal intensities sirna parp1 01b.txt	Relative Ku80-GFP signal intensities sirna parp1 02.txt	Relative Ku80-GFP signal intensities sirna parp1 03.txt	Relative Ku80-GFP signal intensities sirna parp1 04a.txt	Relative Ku80-GFP signal intensities sirna parp1 04b.txt		average sirna parp1	Std. Dev	std error
	0	1	1	1	1	1	1	1		1	0	0
	1.14	0.992964	0.999824	0.993207	1.01551	1.01023	1.02185	0.987862		1.00306	0.0129098	0.00487899
	6.14	1.0075	1.00148	1.01731	1.02619	0.984477	1.03506	1.01611		1.01259	0.0166539	0.006294
	11.14	1.01252	1.01016	1.01636	1.02026	0.981136	1.04134	1.01917		1.01442	0.0178629	0.00675091
	16.14	1.00989	1.02374	1.00196	1.03564	0.98653	1.053	0.999615		1.01577	0.0230426	0.00870845
	21.14	1.02505	1.03546	1.0206	1.04404	0.976644	1.04429	1.04164		1.02682	0.0239989	0.00906989
	31.14	1.01134	1.0225	1.03729	1.0609	0.981994	1.05484	1.02303		1.02741	0.0268818	0.0101594
	41.14	1.01806	1.03311	1.03953	1.06568	0.949777	1.04499	1.01976		1.02442	0.0366595	0.0138547
	51.14	1.01424	1.01501	1.05778	1.04099	0.95111	1.03259	1.01814		1.01855	0.0337137	0.0127414
	61.14	1.03176	1.02334	1.04427	1.04271	0.95675	1.04262	1.02162		1.0233	0.030804	0.0116417
	71.14	1.02631	1.01487	1.05292	1.05366	0.953778	1.02481	1.033		1.02276	0.0336804	0.0127288
	81.14	1.05028	1.01048	1.06768	1.02732	0.922592	1.02308	1.04773		1.02131	0.0475905	0.0179858
	101.14	1.04782	0.987997	1.07666	1.03927	0.888188	1.04755	1.03401		1.01736	0.062798	0.0237332
	121.14	1.04557	0.975055	1.07248	0.970651	0.868246	1.04004	0.992496		0.994934	0.0678883	0.0256569
	141.14	1.04828	0.956045	1.09198	0.960944	0.895826	1.05017	0.990657		0.999129	0.0679459	0.0256787
	161.14	1.0623	0.958946	1.09025	0.944638	1.03315	1.03744	1.00316		1.01855	0.0530357	0.0200437
	181.14	1.06167	0.974133	1.06865	0.925079	1.06867	1.02133	1.01113		1.01867	0.0542417	0.0204995
	201.14	1.03161	1.00861	1.06368	0.940436	1.08621	1.01475	1.02251		1.02397	0.0462077	0.0174632
	221.14	1.07913	1.04897	1.05177	0.95499	1.04938	1.03317	1.0166		1.03343	0.0394907	0.0149247
	241.14	1.04432	1.04644	1.05454	0.939044	1.05087	1.02811	1.04268		1.02943	0.0407188	0.0153888
	261.14	1.05157	1.01596	1.07389	0.927656	1.05701	1.049	1.04886		1.03199	0.049129	0.0185673
	281.14	1.03807	1.00059	1.06054	0.944038	1.06589	1.0383	1.0351		1.02608	0.0418872	0.0158304
	301.14	1.03866	0.997783	1.04206	0.971169	1.0707	1.03105	1.04497		1.02806	0.0331032	0.0125107
	321.14	1.03358	0.97069	1.03866	0.969908	1.03824	1.03297	1.03923		1.01761	0.0324148	0.0122505
	341.14	1.04182	0.949428	1.02029	0.958375	1.04483	1.02335	1.05313		1.01303	0.0421101	0.0159146
	361.14	1.06214	0.953441	1.01533	0.887452	1.02557	1.03477	1.06669		1.00648	0.0644817	0.0243695
	381.14	1.06413	0.937029	0.998863	0.910015	1.05879	1.03459	1.03717		1.0058	0.0605201	0.0228723
	401.14	1.04684	0.937641	0.97885	0.904687	1.02235	1.04311	1.0631		0.99951	0.0604875	0.02286
	421.14	1.05057	0.928438	0.966465	0.897718	1.00799	1.05332	1.03996		0.992067	0.062355	0.0235658
	441.14	1.02902	0.935594	0.952392	0.891625	1.01171	1.02651	1.07016		0.988145	0.062956	0.0237929
Figure 6D
		Relative Ku80-GFP signal intensities	Relative Ku80-GFP signal intensities	Relative Ku80-GFP signal intensities	Relative Ku80-GFP signal intensities	Relative Ku80-GFP signal intensities	Relative Ku80-GFP signal intensities	Relative Ku80-GFP signal intensities	Relative Ku80-GFP signal intensities	Relative Ku80-GFP signal intensities	Relative Ku80-GFP signal intensities	Relative Ku80-GFP signal intensities	Relative Ku80-GFP signal intensities	Relative Ku80-GFP signal intensities	Relative Ku80-GFP signal intensities	Relative Ku80-GFP signal intensities		Average	Standard Deviation	Standard Error
	Time [ s]	293 crispr parp1 -- ku80gfp 04.txt	293 crispr parp1 -- ku80gfp 05.txt	293 crispr parp1 -- ku80gfp 06.txt	293 crispr parp1 -- ku80gfp 07.txt	293 crispr parp1 -- ku80gfp 08.txt	293 crispr parp1 -- ku80gfp 09.txt	293 crispr parp1 -- ku80gfp 010.txt	293 crispr parp1 -- ku80gfp 012.txt	293 crispr parp1 -- ku80gfp 012a.txt	293 crispr parp1 -- ku80gfp 013.txt	293 crispr parp1 -- ku80gfp 014.txt	293 crispr parp1 -- ku80gfp 014a.txt	293 crispr parp1 -- ku80gfp 016.txt	293 crispr parp1 -- ku80gfp 016a.txt	293 crispr parp1 -- ku80gfp 0121.txt
	0	1	1	1	1	1	1	1	1	1	1	1	1	1	1	1		1	0	0
	1.14	0.978457	0.969376	0.946238	0.986252	0.972058	1.01075	1.01075	1.03418	1.00314	1.00953	1.01452	1.01295	1.0102	1.01324	0.9777		0.996622	0.0235218	0.00607799
	6.14	0.996516	1.04558	1.02969	1.02414	0.985517	1.00386	1.00386	0.984581	1.01592	1.01115	1.001	1.01598	1.04096	0.975635	0.958654		1.0062	0.0240078	0.00620357
	11.14	1.00586	1.01787	1.02857	1.03048	1.00106	1.02735	1.02735	1.05634	1.03338	1.05012	0.968254	1.01073	1.01105	1.0305	1.01312		1.0208	0.0211338	0.00546093
	16.14	1.02893	1.00259	1.08331	1.04888	0.985118	1.02903	1.02903	0.960665	1.06981	1.01421	0.993978	1.02473	1.02717	1.02232	0.995002		1.02099	0.0316305	0.00817326
	21.14	1.02326	1.03648	1.08766	1.04142	1.01649	1.02631	1.02631	1.0161	1.07966	1.00189	0.985999	0.959935	1.03099	1.00613	0.961385		1.02	0.0356836	0.00922056
	26.14	1.02083	1.04608	1.05447	1.05299	1.02746	1.00981	1.00981	0.987836	1.04926	1.06192	1.0113	1.02131	1.0442	0.980431	0.973272		1.0234	0.0281677	0.00727847
	31.14	1.0337	1.02011	1.09527	1.02589	1.01111	1.01179	1.01179	0.995595	1.04057	1.05105	1.00349	1.01741	1.05579	0.962054	0.974817		1.0207	0.0327721	0.00846824
	36.14	1.02189	1.02467	1.06256	1.05323	1.003	1.02137	1.02137	0.923521	1.06684	1.07004	0.973902	1.00169	1.00953	0.955419	0.977426		1.01243	0.0422012	0.0109047
	41.14	1.03655	1.08027	1.06028	1.0755	1.03958	1.00534	1.00534	1.01711	1.10833	1.08177	1.0007	1.00361	1.04324	0.963725	0.932665		1.03027	0.0473907	0.0122457
	46.14	1.03728	1.08101	1.07315	1.06311	1.05394	1.04142	1.04142	1.02153	1.06248	1.16385	1.00576	0.972207	1.02794	0.991147	0.973139		1.04063	0.0481586	0.0124441
	51.14	1.04316	1.10361	1.05157	1.06982	1.0582	1.03511	1.03511	0.950521	1.01469	1.07907	1.01318	1.00187	1.09051	1.01089	0.965476		1.03485	0.0433921	0.0112124
	56.14	1.0527	1.10406	1.04125	1.06464	1.05905	1.05004	1.05004	1.03699	1.09498	1.06896	0.96891	0.999914	1.03336	0.940241	0.986535		1.03678	0.0452519	0.011693
	61.14	1.02279	1.08165	1.00139	1.09648	1.04213	1.0395	1.0395	0.968703	1.10374	1.06614	1.00262	0.941778	1.04626	1.00715	0.951767		1.02744	0.0493734	0.012758
	66.14	1.02596	1.10662	1.03977	1.08548	1.039	1.05192	1.05192	1.03872	1.07404	1.16012	1.02647	0.99954	1.01414	0.964447	0.957097		1.04235	0.0518002	0.0133851
		Relative Ku80-GFP signal intensities	Relative Ku80-GFP signal intensities	Relative Ku80-GFP signal intensities	Relative Ku80-GFP signal intensities	Relative Ku80-GFP signal intensities	Relative Ku80-GFP signal intensities	Relative Ku80-GFP signal intensities	Relative Ku80-GFP signal intensities	Relative Ku80-GFP signal intensities	Relative Ku80-GFP signal intensities	Relative Ku80-GFP signal intensities	Relative Ku80-GFP signal intensities	Relative Ku80-GFP signal intensities	Relative Ku80-GFP signal intensities	Relative Ku80-GFP signal intensities	Relative Ku80-GFP signal intensities	Relative Ku80-GFP signal intensities	Relative Ku80-GFP signal intensities			Average	Standard Deviation	Standard Error
	Time [ s]	293 wt parp1 ku80gfp 011c.txt	293 wt parp1 ku80gfp 03.txt	293 wt parp1 ku80gfp 03a.txt	293 wt parp1 ku80gfp 09.txt	293 wt parp1 ku80gfp 010.txt	293 wt parp1 ku80gfp 011a.txt	293 wt parp1 ku80gfp 011b.txt	293 wt parp1 ku80gfp 08.txt	293 wt parp1 ku80gfp 07.txt	293 wt parp1 ku80gfp 001a.txt	293 wt parp1 ku80gfp 001b.txt	293 wt parp1 ku80gfp 002.txt	293 wt parp1 ku80gfp 003.txt	293 wt parp1 ku80gfp 004.txt	293 wt parp1 ku80gfp 005.txt	293 wt parp1 ku80gfp 005a.txt	293 wt parp1 ku80gfp 006.txt	293 wt parp1 ku80gfp 006a.txt
	0	1	1	1	1	1	1	1	1	1	1	1	1	1	1	1	1	1	1			1	0	0
	1.2	1.05494	1.07111	1.0623	0.997259	1.03048	1.03207	1.07214	1.23116	0.983652	1.10717	1.05768	1.0124	1.07987	1.10261	1.09562	1.1572	1.04114	1.03707			1.0681	0.0584797	0.0137924
	6.2	1.21617	1.17124	1.19454	1.00193	1.10233	1.07115	1.17109	1.41358	1.07185	1.1678	1.11531	1.01365	1.16577	1.16587	1.31624	1.29587	1.17062	1.16318			1.16601	0.102546	0.0241855
	11.2	1.25312	1.19602	1.26694	1.04498	1.19276	1.06155	1.21405	1.48916	1.154	1.25688	1.13708	1.04768	1.15682	1.15566	1.653	1.42461	1.25145	1.29755			1.23629	0.156211	0.0368422
	16.2	1.24602	1.24479	1.33416	1.08496	1.20055	1.11457	1.29393	1.51066	1.2274	1.2578	1.13172	1.07167	1.15028	1.22967	1.83044	1.57264	1.3185	1.32337			1.28573	0.189403	0.0446706
	21.2	1.332	1.22711	1.39608	1.08675	1.2874	1.10959	1.34804	1.53384	1.18731	1.29962	1.17189	1.06061	1.12953	1.27013	1.87842	1.53276	1.38363	1.40235			1.31317	0.199104	0.0469584
	26.2	1.30105	1.27641	1.439	1.15865	1.22142	1.1212	1.31967	1.57947	1.23508	1.32075	1.16661	1.06762	1.16093	1.21388	2.06984	1.62821	1.40989	1.48191			1.34287	0.239136	0.0563999
	31.2	1.32802	1.25832	1.47621	1.15706	1.2327	1.12214	1.34785	1.63665	1.19955	1.3297	1.19083	1.06781	1.15284	1.28235	2.28826	1.61013	1.38122	1.59749			1.36995	0.28537	0.0673043
	36.2	1.24016	1.26839	1.55155	1.12283	1.25692	1.12798	1.40387	1.57844	1.20528	1.38628	1.18539	1.06238	1.11645	1.26956	2.31933	1.56447	1.37893	1.61735			1.36975	0.293856	0.0693056
	41.2	1.2845	1.33517	1.50626	1.21725	1.24349	1.14624	1.33465	1.62191	1.21403	1.36411	1.22187	1.0746	1.14726	1.29296	2.43458	1.6142	1.38034	1.57538			1.38938	0.306672	0.0723282
	46.2	1.2984	1.29503	1.49773	1.21623	1.2628	1.11866	1.27044	1.61407	1.24341	1.34805	1.20971	1.06938	1.12101	1.32052	2.5264	1.43124	1.36125	1.55376			1.37545	0.322325	0.07602
	51.2	1.22303	1.32383	1.57297	1.21792	1.22504	1.12014	1.32152	1.67296	1.22855	1.39973	1.22648	1.07742	1.13473	1.30174	2.65414	1.56799	1.39112	1.5275			1.39927	0.355692	0.0838897
	56.2	1.21547	1.28933	1.60266	1.27807	1.23129	1.11366	1.38583	1.67772	1.17261	1.37405	1.20595	1.07041	1.13907	1.31368	2.67532	1.49007	1.41758	1.51127			1.398	0.36067	0.0850636
	61.2	1.14982	1.30963	1.58561	1.20384	1.19339	1.10901	1.33105	1.69739	1.1797	1.34393	1.25513	1.11356	1.1405	1.30989	2.77055	1.39844	1.40605	1.57777			1.39307	0.38376	0.0905093
	66.2	1.15311	1.26293	1.54176	1.2489	1.225	1.10419	1.27712	1.68962	1.02817	1.3742	1.19198	1.07286	1.15317	1.36329	2.7917	1.50974	1.36507	1.53508			1.38266	0.395131	0.0931913
Fig. 6E		Set1	Set2	Set3
	Control, KU80	0.0383	0.041	0.0384
	4OHT(+), KU80	1.0473	1.0408	1.2461
	4OHT(+) + BMN673, KU80	0.0461	0.0447	0.0447
	4OHT(+) + PARP1 KD , KU80	0.0268	0.0371	0.0532
	Control, IgG	0.0009	0.0005	0.0005
	4OHT(+), IgG	0.0009	0.0005	0.0005
	4OHT(+) + BMN673, IgG	0.0009	0.0005	0.0005
	4OHT(+) + PARP1 KD , IgG	0.0009	0.0005	0.0005

## Sheet: Figure 7
Figure 7A
		1		2		3
		PARP1+/+	PARP1 -/-	PARP1+/+	PARP1 -/-	PARP1+/+	PARP1 -/-
		216.083	8	362.022	1082.27	107.4	1046.05
		80.1	14	18	882.383	96.2	1008.51
		28.284	16.492	96.4	878.328	514.657	998.319
		49.477	17.088	622.051	818.55	464.211	970.101
		73	17.088	76.408	736.391	452.866	905.54
		7	18	385.539	684.845	442.886	779.333
		160	22.361	190.042	656.247	424.019	771.038
		226.035	26	56	646.05	420.386	756.447
		0.942	28	154.013	644.05	406.02	732.3
		22	30	80	610.013	368.022	710.552
		1.487	30	318	600.213	348.052	700.731
		123.877	30	300.027	598.214	346.092	685.169
		12	30.265	252.032	578.031	344.285	670.82
		24.083	32	310.161	568.285	344.052	652.886
		506.194	34.525	24.244	558.176	344.023	640.31
		16	36	142.127	548.091	332.385	622.116
		296	36	530.185	532.06	330.055	621.29
		166.048	36	30.067	530.094	330.024	602.99
		260	40	80.025	516.19	310	600.33
		308.318	46.69	600.03	514.191	308	556.004
		20	48.042	196.041	498.064	304.322	550
		4	48.042	118.423	494.146	298.429	543.32
		37.249	48.166	16	490.2	296.108	540.725
		210.01	48.374	64.125	486.498	292.062	512.562
		83.2	48.374	111.237	482.066	292	512.39
		16	49.031	56.036	472.153	288.25	500
		74.108	50	152.053	466.348	286	483.061
		79.6161	50.04	131.137	444.041	284.007	482.203
		92.022	50.04	590	442.945	256.383	478.038
		50.636	52.038	116	440.041	256.125	456.018
		7.78	58.549	215.588	438.224	254.071	441.81
		418.172	61.612	62.29	430.074	248.008	441.565
		46	64	228.14	422.043	240.133	440.45
		392.082	64.281	156.051	418.76	238	417.61
		10	66.753	202.089	410.044	234.307	404.005
		8	70.114	130.062	408.005	234.307	402
		550.015	80.623	215.588	404	234.009	400.005
		16.492	92.087	236.008	398	231.482	386.518
		456.438	94.149	84	390.251	228.035	384.71
		524.061	94.191	290.486	388.129	228.009	376
		272.734	104.346	116.017	386.186	226.009	362.22
		416.043	105.224	648.012	386.078	220.009	356.275
		312.41	108.683	328.055	380.337	216.453	354.141
		470.004	110.887	240.075	378.259	210.086	352.278
		356.09	112.285	36	354.203	208.087	350.023
		512.098	120.266	16.064	352.006	208	346.023
		92.195	120.416	24.083	348.092	198.363	336.381
		626.319	120.599	5.385	347.908	196.092	332.096
		75.402	128.141	273.136	344.145	194.258	326.025
		322.006	130.553	182.044	342.584	190.042	322.099
		10	130.553	78.026	340.006	188.521	318.025
		17.088	136.015	160.449	338.006	188.266	302.952
		20	136.367	498.036	336.006	188.17	302.65
		62.514	136.938	48.042	334.383	186.043	302.026
		666.003	137.186	31.145	332.096	184.391	301
		328.299	139.442	70	326	180.278	284
		364.088	140.698	28	322.006	174.011	266
		14.56	142.225	214.009	320.581	172.012	264.484
		24.083	150.479	156.205	316.006	168.297	264.121
		102.078	158.455	26.683	314.229	168.012	264.068
		440.291	160.449	274.007	312.231	164.195	262.008
		40.2	160.611	22.091	306.105	158.114	252.286
		456.07	166.433	73.2	302	154.013	228.219
		14.56	172.939	210.152	300.54	148	226.035
		536.537	184.272	91.038	298.429	146	226
		22	184.391	102.02	294.007	144.679	224.321
		70.6	184.391	21.585	292.11	140	224.009
		514	189.061	9.353	290.007	134.239	222.144
		62.745	200.36	106.075	288.007	128.39	212.009
		300	204.245	510.141	286.063	126	196.163
		46.174	214.234	60.133	280.863	124.258	192.01
		109.02	216.592	163.337	280.114	124.145	190.704
		22	220.327	480.15	278.18	124.016	188.043
		364.269	220.581	152	276.926	118.271	184.043
		8	220.581	180.011	276.116	114.438	170
		79.4426	224.143	349.389	272.265	114.28	160.2
		16	226.433	174.011	264.03	111.803	160.012
		27.384	226.566	234.307	264.008	108.462	158.013
		662.302	228.561	56.143	264.008	108.462	657.835
		2.154	242.9	30.067	262.122	108	356.627
		292.062	249.359	67	262.122	106.019	152.329
		21.327	251.794	240.075	262.069	104.173	152.013
		12	252.642	56	260.031	102.078	150.12
		60.2402	252.792	338.024	258.07	99.459	148.122
		14	256.944	422.076	256.281	96	544.014
		322.224	258.936	6.6	256.125	82	136.235
		52	260.622	194.01	254.031	80.399	432.242
		34	262.618	22	254.008	80	130.015
		322.224	262.762	140.057	248.202	74	126.254
		67.2	263.097	19.105	248.008	720	124
		392.005	264.273	69	246.008	70.257	122.147
		382.021	265.456	162	242.008	681.18	622.016
		438.018	271.448	452.018	238.008	680.29	120.266
		532.135	272.888	112.446	230.009	660.3	120.067
		210.77	279.034	356	228.14	642.81	420.017
		566.904	280.713	87.5	228.035	64.031	118.068
		68.118	282.454	24	228	64.031	116.155
		18.111	282.708	494.065	226.221	60	114.28
		322.397	286.028	168.107	222.036	561.43	114.07
		22.804	288.34	84.214	220.082	560	112.285
		249.808	288.562	82	218.037	54.037	708.167
		748.043	296.985	25.008	216.453	54	106.301
		78.026	298.811	56.036	216	46.174	806.019
		270.185	304.795	414.077	212.009	441.81	104.077
		20.881	310.947	136.015	210.01	44.045	102.176
		8.944	311.886	188.011	204	42.755	102.02
		20.1	312.41	90.2	202.04	42.048	98.082
		516	313.058	242.328	198.01	40.2	96.021
		40.2	314.809	410.005	197.018	40.05	94.085
		2.037	315.891	632.013	196.092	40	94.021
		580.003	316.91	10.709	194.504	38	94.021
		626.003	317.655	250.33	192.167	34.059	92.347
		111.463	319.249	26.077	190.158	32.985	92.087
		532.015	323.215	147.348	190.011	32.062	92.087
		327.567	323.215	548	188	32	90.089
		70.4	324.302	243.667	186.172	32	86.093
		46.043	325.042	296.027	186.043	30.265	86
		8	334.383	158.013	180	30.265	84
		644.003	334.724	25.575	178.404	28.071	82.024
		396	336.292	212.151	178.101	26.077	82
		180.044	336.719	198.04	178.045	26.077	78.23
		658.778	338.213	80.33	176.284	26.077	78.026
		314.102	345.306	32.062	174.011	26	76.236
		78.2	347.002	397.58	168.428	24.083	76
		68.8	347.667	265.082	168.012	240.83	74.673
		3.369	348.34	180.044	166	248	74.243
		316	350.964	120	162	251	74.027
		18.111	352.687	112	160.112	24.083	68.264
		478.067	352.817	140.014	158	24	64.777
		650.049	360.022	108.005	158	24	64.498
		24.083	360.052	132.136	156	21.541	62
		214.009	360.914	200	154.052	310	60.531
		231.05	368.94	228.035	154	20.396	60.033
		156.205	369.567	120	148.122	204	60.033
		138.058	370.265	102	148.054	20.396	58
		264.121	370.54	36	144.222	20.396	56.143
		206.087	371.214	272.265	142.056	20.1	56.143
		79.131	374.262	88.023	128	20.1	56
		494.065	375.366	530	126.143	18.439	52.038
		25.298	378.096	284.028	124.258	18.439	52
		372.005	378.428	122.409	124.016	18.439	50.04
		298.027	383.338	530.004	120.15	18.111	50.04
		67	384.011	58.961	120	181.11	48
		529.513	387.495	594.359	118.068	189	46.39
		6	388.87	382	118	18	46.174
		374.342	392.617	352.023	112	188	44
		16.125	395.218	346.208	108.074	18	42.426
		534.453	395.641	196.785	108.074	562	42
		26	402.497	172.105	108	16.492	40.792
		10	402.602	164.11	100.499	662	40.2
		6	410.395	34.525	100	16.492	40
		14	411.585	73	97.015	701	40
		12	416.941	204.01	94.53	16.125	39.85
		560.514	428.229	73.6	94.191	168	538.471
		12	429.031	236	92.087	16	38.21
		250.072	435.036	218.009	92.087	164	38.053
		22.091	438.456	166.108	88.091	16	638.053
		174	448.874	106.075	88	160	36.222
		16	449.257	38	86	16	36.056
		512.66	457.419	246.325	86	15.232	36
		274.007	458.436	274.066	84.024	14.56	736
		242	468.615	424.075	81.584	684	36
		12.166	469.54	368.022	80.1	14.142	34.928
		77.6	474.713	255.685	80.025	623	534.234
		450.071	479.208	36.222	78.638	14.142	34.059
		284.063	479.671	292.007	78.102	14	34.059
		334.006	485.337	206.087	78.026	140	332.062
		400.045	486.333	172.105	76.236	597	32.062
		632.456	4.86	33.466	74.108	14	32
		16	488.41	206.039	70	12.649	32
		71.6	48.8	159	68	12.166	32
		46	491.044	116	64.281	12.166	30.594
		14.142	493.04	420.019	60.133	580	30.067
		20	508.771	364.005	54.037	120	30.067
		398.246	513.56	264	54	467	30
		198.01	514.15	198.091	50.04	120	429.53
		542.015	528.852	188.768	44.045	12	28.284
		556.176	529.513	51	42	120	28
		44.181	53.9	48.166	36.222	12	26.077
		268.477	5.57	28	36.056	498	226.077
		8.621	566.692	344.093	32.311	10.77	26
		580.003	57.924	1	32.249	10.198	26
		16.125	5.79	226.009	32	649	24.083
		16.125	580.407	88.091	30.594	10	124.083
		226.035	593.155	88.023	28.284	100	24.083
		583.815	60.27	9.466	28.284	10	24
		262.191	604.994	56.143	26.306	8.944	24
		574.348	605.601	520.735	26.077	595	24
		20	6.08	156.013	24	653	22.361
		42	632.456	136	24	8.246	22.091
		49.477	64.3506	304.105	22.804	8	22
		30.067	6.7	266.068	22.091	80	20.881
		20.396	691.352	150.12	20.396	8	20.1
		266.03	720.802	134.015	20	80	20
		248.29	727.72	272.265	18	7.211	16.125
		298.107	73.8	72.2	14.142	632.5	16
		28.017	761.916	304	14	400	14.422
		224.036	777.136	126.016	13.416	4	14.142
		242.008	889.973	184	12	200	14.142
		190.095	942.314	88.091	4.472	2	14
	Mean	205.972	264.198	188.784	251.392	188.889	244.607
Figure 7B
	BMN nM	No IR																Irradiation
		1				2				3				4				1				2				3				4
	0	80.6167	101.34	107.998	110.046	107.547	108.602	102.297	81.5534	83.1171	98.4782	107.3	111.105	106.831	109.921	103.427	79.8209	79.7966	89.7645	118.643	111.796	96.128	120.165	104.888	78.8194	76.6957	106.537	113.004	103.764	102.401	106.82	103.267	87.5118
	2.5	76.5409	94.8427	99.2795	100.997	98.4673	95.008	91.0859	79.8881	84.0097	100.098	106.259	98.7961	99.2245	105.328	100.165	81.7563	53.3167	64.8632	72.3094	61.8289	68.6236	53.9205	64.5048	57.481	47.4942	66.5966	59.6194	80.1664	70.3078	67.654	62.7147	47.9254
	5	65.4443	73.8278	84.6694	93.5584	86.9202	85.6314	90.2554	69.0442	69.9309	86.4917	84.5935	92.2931	90.7832	77.2206	82.5726	70.8907	32.6961	46.6618	45.69	50.0118	46.1887	42.3289	49.9029	41.5359	35.5525	46.47	38.8666	37.507	42.1876	42.1876	38.874	29.5165
	10	45.1177	67.5782	66.8577	75.5454	70.3088	73.8634	73.9027	49.3743	54.5545	69.3135	75.3105	78.3091	69.4961	71.306	70.1955	50.7487	24.4749	31.0108	29.3174	34.9103	28.2165	33.8202	30.8828	32.6388	22.5999	20.8511	25.2879	30.7802	23.4582	22.3011	28.9809	0.808081
	20	24.639	38.3181	35.8923	46.8721	47.2023	42.2712	37.7077	23.6994	23.4168	38.0305	37.6698	38.8756	38.999	38.6081	34.4848	27.7511	12.7725	16.0364	15.3804	15.3763	18.575	0.562389	15.2695	13.6996	13.0644	14.4777	14.1423	13.0823	16.3003	13.9143	15.4014	11.7674
Figure 7C	1				2				3
	DLD +/-	DLD -/-	DLD +/- BMN	DLD -/- BMN	DLD +/-	DLD -/-	DLD +/- BMN	DLD -/- BMN	DLD +/-	DLD -/-	DLD +/- BMN	DLD -/- BMN
	30	30	454.04	312	48.6	24	108.074	700.29	26.077	30.09	766.616	296.061
	400.5	24.083	358.05	182.702	86	18.111	600.653	222	182.176	24.18	672.074	222.324
	34.234	40.2	16	84.593	62.032	38	30	168.048	108.019	40.2	636.908	26.077
	10.77	154.467	504.143	42.942	4	136.132	138.232	212.151	170.047	154.98	622.013	328.006
	48.374	142.014	632.013	140.357	122	118	206.039	206.785	146	142.212	540.015	386.005
	444.5	214.009	142.014	76.105	102.02	224.437	217.117	94.53	62.129	214	536.134	136.132
	62.29	126.016	308.026	148.014	154.635	100.18	214.009	312.058	342.023	126.401	532.241	190.095
	38	88.091	222	90.022	78.23	68.118	17.889	244.295	220.082	88.1	528.458	164.012
	501.6	82.024	32.249	264.068	122.801	66.272	22.361	235.032	212.151	83.004	500.484	52.038
	444.07	272	356.202	146	104.307	366.022	548.234	558.605	6.2	272.05	488.201	220
	32.062	74.673	338	52.038	58.034	64.498	172.105	260.929	254.031	74.673	476.424	198.162
	46.174	104.173	158.013	104	116.069	82.389	30.594	332.295	35.82	104.205	468.154	140.014
	18.111	49.3	224	78.026	16.125	48.166	436.018	233.684	210.086	49.367	466.039	32.249
	78.026	202.04	412.005	112.161	204	202.869	84.024	328.152	35.45	202.1	456.215	260.123
	368.78	2.2	356.006	62.032	74.027	8	254.071	214.336	174.011	2.27	438.073	202.04
	108.296	200.16	510.098	124	244.131	200.26	116.069	238.302	218.009	200	437.173	344.006
	134.536	332.054	902.02	264.03	282.064	408.314	46.39	226	194.165	332	432.042	864.037
	46	334.054	654.012	70.029	108.019	417.08	448.071	290.689	304.007	334.1	430.228	412
	16	204.353	16.125	272.118	10.77	220.082	146.055	136	84	204.342	429.893	28
	54.332	37.4	28.071	328.219	134.239	34	114.28	266.068	272.118	37.45	428.378	46
	68.118	31	196.255	520.004	182.011	26.306	34	118.271	70.029	31.03	428.005	158.114
	38.471	40	22	406.123	80.1	36.222	42	252.04	220.227	40.04	425.526	30.067
	54.589	178.101	13.416	290.11	138.014	188.011	230.035	221.097	182.099	178.14	422.384	20.1
	74	154.117	48	316.057	194	135.351	150.213	394.411	42.41	154.23	422	62.29
	128.141	1.4	174.103	466.039	274.117	6.325	258.031	454.634	4.98	1.41	414.174	150.479
	28	24.739	108	492.146	44	21.26	134.239	88.023	54	24.78	402.318	98.184
	22.091	4.74	156	168.048	26.683	912.02	154.635	492.585	5.28	4.79	400.5	140.014
	284.176	148.054	136.132	408.078	345.931	122.589	130.138	591.222	91	148.19	392.184	124.403
	68.731	2.6	144.014	234.077	184.694	10	474.152	152.053	92.022	2.64	390.717	138.13
	86.023	96.187	30.067	590.003	216.009	74.108	160.112	60	23.409	94.594	386.518	50.16
	54.332	180.011	304.007	258.031	134.952	190.095	138.014	174.184	114.158	186.1	384.13	188.096
	100.439	332	72.443	176.011	230.035	396.02	48.042	680.29	24.083	332.06	379.415	76.026
	86.093	110	98.082	440.073	216.037	91.214	120.067	68.029	26	109.836	378.846	90.089
	146.123	52	364.022	420.171	304.421	50.359	282.347	590.488	8.7	52.08	378.085	228
	26.077	156.051	621.29	364.005	40	138.362	246.13	322.397	35.046	156	376.643	74
	26.683	58.4	796.01	390.082	42	54.332	348.006	210.038	154.208	58.47	370.022	560
	130.138	90.022	382.047	248.202	280.064	70.257	529.53	54	20	90.1	366.022	248.202
	32	74.673	236.008	370.005	54.037	64.031	128.062	288.25	296.331	74.72	356.09	170.047
	46.043	134	326.098	136.235	112.018	112.872	334.054	284	294.007	134.395	356.006	198.01
	28	102.956	140.014	108.167	44.045	76.236	92.347	544.059	5.72	103.01	354.006	130.138
	74.027	54.037	198	464	198.04	52.498	250	372.537	4.18	54.19	350.051	160
	82.024	51.6	100.02	304.026	214.009	50.04	668.003	22.091	12.649	51.678	348	92.022
	174.287	208.038	166.108	320.006	328	222.612	384	252.642	224.08	217.568	346.318	144
	22.361	202.633	28.284	142	28.284	217.568	76.42	164.195	106.075	202.7	346.092	50
	54	242.132	56.036	228.079	132.061	270.895	54.037	78.23	34.059	230.078	345.138	66.03
	68.731	36.497	356.09	124.016	184.043	32.558	62.129	128.062	74	36.5	344.981	204.01
	57.723	34	76	182.538	144.125	28.284	28.071	184.174	118.017	34.01	342.286	78.026
	76.105	230.313	712.101	200	202	248.805	452.018	135.484	82.098	230.4	341.116	426.019
	228.035	3	318.025	446.22	340.024	11.13	574.087	264.121	266.188	3.07	339.7	196
	38	1.789	82.219	128.141	76.236	8	154.467	88.023	52.154	1.7	334.054	80.1
	48.042	180	90.022	304.007	116.276	188.733	126.016	282.064	290.028	180.02	332.217	86.023
	34.525	24.331	636.013	400.005	64	20.1	492.796	94.085	62	25.01	330	402.02
	146.055	43.6	488.066	382.084	304	624.926	24.331	122.589	70.456	43.68	328.098	322.155
	44.045	346.283	744.003	260.069	102.078	442.072	200.16	112.161	68.029	345.9	328.006	536.183
	56.569	56.036	192.094	766.094	144.014	52.953	500.004	200.01	138.014	56.12	326.098	156.051
	95.352	98	26	444.018	224.08	74.431	106.019	452.442	4.92	98.406	324.617	42.048
	36.056	128.062	136	138.058	67	108.074	262.031	278.352	284.007	131.939	322.006	122
	40.447	38.833	488	554.231	94	35.44	18.111	124.788	72	38.87	322.006	322.025
	298.965	154.635	316.006	156.115	348.281	136.938	242.132	152.473	92.347	155	319.412	190.168
	297.32	34	368.136	178.011	47.4	28.636	332	228.14	202.485	34.2	314.006	230.035
	34.176	30.594	136.132	430.019	61	26.077	276	253.338	232	30.61	309.458	124
	56.036	4.24	66.03	124.016	144	618.116	14	580.34	22	4.265	302.324	74.243
	44.407	320.025	384.005	162.049	104.48	372.156	264.068	192.042	130.015	321	296.108	250.072
	58.549	74.108	96.187	34.234	150.013	62.514	126.143	52.154	20	74.2	294	90
	66.121	350	128.062	146.492	174.011	472.652	412.31	274	278.259	366.022	287.005	112
	56	146.67	84	464.069	141.152	120.067	92	104.173	64.125	146.701	284.176	82.024
	48	198.162	382.021	306.007	116.276	199.86	234.034	86.209	46.043	197.89	284.028	246.398
	300	42	232.034	476.017	48.166	40	568.056	372.048	4.14	42	284.007	164.195
	178.404	46.043	116.155	190.011	330.024	43.174	26.683	220	10	46.17	282.347	106.075
	40.2	5.16	126.063	446.018	90.796	14.422	280	90.022	58	5.17	282.028	108.019
	256.281	354.203	130.138	156	344.285	506.142	56.321	196.163	134.06	374.134	280.179	112.161
	52.038	138.232	220.227	498.145	130.246	115.741	160.449	86.023	44.045	137.244	280.007	162.111
	318.628	43.6	266.188	312.006	352.363	41.761	32.062	152	88.091	43.6	276.007	176.011
	16.492	60	46.043	578	12	54.406	302.65	114.438	70	60.003	270.474	60.133
	247.39	276	414.043	116	39.6	367.227	96.187	34	14.142	276	270.007	264.068
	30	47.42	510.192	138	50	46.043	88.566	154.635	96.519	47.42	268.187	360.272
	54.037	78.409	242.074	180.011	134.239	66.121	1188.01	224.223	192.01	78.5	268.119	170.106
	24.331	44.9	750.267	274	38.2	652	90.022	508.319	5.34	44.86	266.12	538.238
	24	4.98	274.029	258.07	35.6	12.166	52	232.697	210.01	4.98	262.191	186.011
	64.031	234.034	834.117	562.356	156.32	264.484	30.067	134.015	78	234.12	260.492	660
	40.447	5.45	72.028	282.454	92.087	15.232	232	72.111	30.067	5.458	260.277	76.026
	138.058	154.635	441.81	124.145	294.027	137.244	346.023	640.31	24	153.78	252.008	60
	64	172.186	250.032	212	156.115	184.391	74.108	576.534	6.58	172.19	250.032	170.423
	17.088	228.219	138.521	226.142	12.166	248.032	30	518.062	5.66	228.23	248.008	130.062
	212.085	348.006	28.071	422.171	332.054	446.004	172.012	174.046	112.018	336.095	246	46.043
	243.31	172.186	104.173	236.008	38	180.1	70.029	76.236	32.985	172.2	238.16	98
	68.029	21	218.083	206	180.1	16.125	310.103	354	37.402	21.3	234.307	162.049
	28.636	1.8	206	310.058	46	8	142.352	212.085	162.012	1.86	232.138	160
	78.026	262.031	116.069	272.118	202.158	336.095	188.043	500.4	18.439	261.9	232.034	106.019
	50.04	176.102	14.142	290.007	122.016	186.097	38.21	152.053	90.022	176.12	232.009	26.077
	124	194.01	86.023	204.01	268.007	196.825	108.167	58.034	22.361	196.825	228.561	84.024
	72	30	90.022	134.239	186.011	26	172.186	146.055	88.023	30	228.009	86
	33.526	5	102.078	600.083	60.033	12.649	26	68.264	26	5.02	226.433	94.085
	168.76	66.8	502.016	256.125	326.3	58.549	148.054	398.984	4.41	66.89	223.759	326.392
	110.073	172.012	184.098	170.106	245.967	170.95	424	270.474	276.007	173.012	220.145	152.053
	72	51	174.011	368.005	186.869	14	140.014	86.371	48.374	5	216.148	150.053
	136.367	4.68	176.011	186.011	294.007	872.002	468.107	840.95	40	4.7	216.083	152.053
	331.06	232	461	78	58.4	256.008	154.117	260	240.033	232.04	215.128	62
	128.016	36.056	172.105	230.556	274.066	30.594	94.085	298.811	308.058	36	214.149	148.054
	150.213	26	360.56	208.24	312	22	202.633	220.145	174.103	26	214.009	54.037
	36.222	226	96.333	494.065	69.426	240.008	26	10	8	226.01	214.009	90.022
	24.331	5.7	142.014	78.102	38.2	16	146.342	302.166	316.025	5.78	210.343	134.134
	64	138.014	34	128.141	155.563	115.117	104.173	220.327	180.278	138.101	210.086	54
	56.036	222.081	541.48	372	142.506	230.495	36.497	342.34	15.232	222.087	208.154	62.801
	118.271	114.28	132.136	552.033	262.031	94.149	218.037	428.168	4.66	114.301	206.087	118.152
	76.026	66.03	320	148	200.04	58.034	40	204.157	142.056	66.09	204	196.163
	136.235	72.25	134.06	214.037	290.007	62.29	142	456.741	5.1	72.3	202.988	120.416
	160.2	132.061	38.053	62.129	314.516	112.588	320.025	26	14	132.15	202.8	58
	52.345	346.023	72	296.027	130.981	430.074	172.047	134.015	76.942	344.285	202.237	76.026
	50.359	150.213	92.087	166.048	128	131.939	164.012	458.157	5.12	149.345	200.639	88.023
	40.05	92.347	22.091	64.125	86.209	72	40	336.482	36.4	92.408	196.041	40
	36	142	150.053	600.03	64	116.482	180	546.297	6.12	142.021	196.01	138.13
	60.299	38.21	225.7	161.245	150.053	34.059	394.02	180.544	116.069	38.21	196.01	30
	24.331	108.074	26.077	308.026	36.8	85.907	38.833	290.338	302.026	108.103	192.094	44.045
	20.1	106.301	460	474.105	26.306	84	54.589	236.034	212.339	106.4	190.672	300.533
	401	3.05	188.17	268.187	89.107	11.6	156.051	192.26	130.015	3.06	190	152.21
	320.62	282.347	400.005	234.691	58.138	370.022	110	320.156	34.802	283	188.096	256.031
	28	4.6	114	120	42	12.166	98.184	140.057	86.209	4.59	186.762	104.077
	136.132	348.207	34.059	172	288.444	464.159	502.064	222.036	184.043	348.3	184.391	54.037
	128.39	24.331	168	198.04	276.029	18.439	106.301	234.034	212.009	24.4	184.011	144.056
	64.125	116.069	32	178.18	162	94.594	160.2	170.047	110.018	116.083	182.099	52
	32.249	76.026	12.166	336.024	58.138	64.777	226	224.143	186.043	76.1	182.011	20
	50.16	130.138	255.327	266.188	124	109.836	148.054	363.412	3.92	130.204	181.339	173.159
	327	86.023	434.018	260.123	54.148	68	62	164.012	104.307	87.04	180.51	274.117
	40.05	106.019	18.974	142.014	83.41	83.187	516.469	108.074	67.912	106.201	180.278	28.284
	72.111	45.2	546.059	364.005	192.042	720.1	72.25	84	38	45.26	178.885	366.022
	90.089	264.068	62	474.068	222.009	364.088	516.14	212.603	172.012	264.07	178.011	72.111
	112.161	50.2	126.063	151.076	246.52	48.662	24	108.019	66	50.197	176.011	110
	39.294	38	190.042	290.338	80.225	34.059	36.222	302.8	318.025	38.04	176	156.013
	360.56	172.105	80	174.103	69	178.011	34	362.22	15.232	172.1	174	80.025
	66.121	384	64	154	180.1	552.058	194.01	164.012	104.077	38.4	172.186	74.027
	288	28.071	266.068	110.018	42.048	23.324	172.012	416.077	4.62	28.088	170.751	176.011
	36.222	83.2	32.062	164	70	66.483	154.635	601.33	24	82.2	170.658	52
	68.469	2.4	108.167	88.363	184	8.485	626.923	70.257	27.203	2.48	169.446	100.18
	30.067	2.433	112.161	282.454	53	10	228.219	90.2	58.034	2.44	166.012	102.078
	30	5.68	196.041	188.096	50.04	16	46.043	309	14	5.69	162.197	156.461
	38.21	130.384	138.014	382.188	80.1	112.446	272	306.163	336.095	130.41	162.049	126.063
	42.048	120.067	104.173	228.14	94.34	98.184	450.004	124	72	121	160.112	94.34
	90.022	34	84	132	216.083	28	247.39	88.023	52.345	34	160.112	82
	38	62	470.004	294.007	74.108	56.143	30.594	76	32.249	62.06	158.202	306.026
	48.166	206.039	32.249	422	118.271	222.036	350	208.777	146.055	206	150.013	52.038
	42.426	160.2	92.347	212	98	149.345	374.021	48.042	18	160.27	148.122	88.566
	118	41.231	58.138	312	256.827	38.21	474.207	92.022	60.033	41.23	146.014	70.114
	44.181	262.031	92.022	280.064	104.077	344.285	202.04	170.188	112.018	262	144.499	86.833
	42	48.042	110.653	244.074	94.085	46.174	74.673	333.179	36	48	144.056	100.319
	60.531	23	272.118	476.105	152.329	16.125	500	152.643	94.085	23.004	142.225	182.011
	13.416	142.352	140.014	146.055	6	118.068	142.014	364.351	3.98	142.111	142.014	134.06
	32	140.014	12	150.213	55.4	116	198.162	164.195	104.69	140	142.014	12.166
	24	326.613	280.457	152.013	32.311	374.134	98	196.499	136.132	326.7	140	188.096
	364.97	118	46.174	368.049	72.25	98.082	436.115	176.918	114.63	115.117	138.014	62.129
	54.037	246.13	36.056	254.197	134.015	284.345	512.141	721.11	28.071	246.27	134.239	56
	32.558	250	260	324.154	58.241	285.188	66.03	192.666	134	249.9	132.015	174.184
	126.143	114.07	90.089	180.044	274	94	32.062	304	320.006	112.446	130.015	86.023
	64.031	108.167	342.023	102.703	156.32	89.107	48.042	226.433	200.04	108.167	130.015	200.04
	24.083	172.012	601.33	422.076	36.056	170.423	222.081	38.21	16.492	172	129.877	721.11
	122.147	3	280.064	148.122	266.068	536.034	376.048	90.022	58.034	376.048	125.603	188.011
	280	6.21	194.041	55.317	44.181	16.125	40.2	196.163	136.059	6.256	124.016	156.205
	22	134.239	40	248.008	26.306	114.018	134	140.014	86.023	134.586	120.83	58
	50.04	92	24	86.093	122.016	70.711	130.384	230	206.039	91.214	120.15	40.05
	44.407	148.054	106	232	104.173	122.066	82.024	90.2	58.034	148.111	118.609	98.082
	28	94.085	22	240.033	44.045	73.756	38	228.14	200.489	94.105	118.068	36.222
	174.011	28	378.19	204.626	326.882	22.804	498.486	220.227	174.184	28	118.017	232.138
	58.034	70.029	190.042	206.243	146	60	24.5	202.247	138.13	70.1	118.017	156.051
	345.25	4	150.053	208.24	62.801	12	344.372	158.013	102.078	4.01	116.017	138.13
	186.097	146.342	90.089	146.219	330.151	120.067	51.42	72.111	32.062	146.593	114.018	86.209
	64.281	84.024	388.046	300.107	164.049	67.469	320.62	156	98.184	85.907	112.641	256
	28.284	3.94	718.025	254	44.407	566.004	114.07	188.17	120.067	394	104.077	428.299
	43.681	170.423	378.085	230.078	98.02	168.428	146.67	158	102.02	170.44	102.02	232.034
	34.059	39.4	414.005	222.009	60.033	36.222	36.056	304.059	334.15	39.46	101.272	260.192
	74.108	5.12	66.03	206.039	200	14	132.061	206.087	144.014	5.12	98.732	76
	31.048	98.184	190.263	538.45	54	74.673	24.083	366.442	4.022	98.09	98.184	156.051
	14.142	254.071	42.048	194.093	8	302.06	230.313	66	24.083	254.088	96.167	58.034
	10	258.031	100.319	152.21	3.8	324	262.031	380.53	16.125	258.031	96.021	94.021
	465	160.112	270.185	308.234	82.098	148	78.409	42	18	160.131	96	180
	50.16	164.012	252.127	142.056	127.122	160.05	178.101	430.911	48.464	168.428	94.085	172
	82	188.043	566.088	266.03	208.01	195.479	172.186	126.063	72.111	188.05	88	366.137
	38	32.062	452.04	84.024	74.027	26.683	126.016	160.2	104.019	31.99	86.209	286
	74	30.067	506.32	122.016	196	26	448.04	260.069	246	30.11	86	332.295
	48	160.449	424.118	226.318	116.276	152.013	180.011	262.488	254.071	160.51	80.523	268.119
	18.439	62.6	86	86.209	26.077	58	354.203	139.169	84.095	62.61	75.313	82.098
	50.04	51.42	162	168.76	122.016	48.7	74.673	344.052	37.01	51.421	74.108	140.057
	156.32	24	426.075	84.593	312.026	18.111	204.353	214.037	172.29	24	700	274.029
	28.071	36.222	170.012	262.069	44.181	32.062	102.956	650	20.881	36.23	68	146.123
	144	88.566	434.115	210.152	300.107	70.029	88.091	84.095	42.048	88.421	62.129	280
	98.02	46.39	88.204	106.17	230	46	243.31	36.222	16	46.49	620.32	84.853
	66	146.055	356.022	168.19	172.939	120	176.102	380.426	4.2	146.103	61.612	202.04
	42.426	218.037	216.453	118.271	98	230.078	24.331	96.083	62.29	218.1	58.034	160.2
	42.426	32.062	76.026	254.197	96.021	28	584.055	22	8.246	32.062	56.886	78.638
	36	126.143	130.384	274.007	64.031	102.956	346.283	584.342	7.62	127	55.785	118
	108	172.047	218.009	362.353	233.684	177.133	56.036	188.043	120	172.05	54.037	160.449
	100.02	44.8	162.111	113.137	230.009	710.025	332.054	104.077	62.29	44.78	52	142.127
	66	76.42	168.19	202.04	172.047	66.121	832.002	56.143	20.396	76.5	50.16	144.056
	26.306	126.016	350.006	602	40.05	98.732	170.423	360.05	3.92	122.066	50.04	200.09
	86.023	54.98	460.43	432.074	214.979	16	208.038	126.016	72	5.46	50	60.133
	96.519	48.042	56.036	300.06	230	48	86.023	18.111	8	48.056	48.662	63.561
	42.755	4.5	48.662	264.189	98.02	713.846	348.207	130.062	74	4.43	48.374	62.801
	38.053	52.953	112.071	130.015	80.025	51.108	76.026	156.115	100.499	53	44	102.02
	130.015	3.2	262.031	160.449	278.029	12	46.519	210.238	160	3.23	42.048	174.287
	30.067	26.683	68	202	50.359	22.361	326.613	154.052	96.021	26.687	42	76.026
	118.017	56.321	136.235	402.045	260.008	54.037	394.127	394.325	4.23	56.35	40.447	126.063
	97.5858	112.488	227.599	252.423	140.326	150.305	205.798	237.187	100.959	114.288	246.874	160.419
Figure 7D
	>10 Foci	Total		>10 Foci	Total		>10 Foci	Total		>10 Foci	Total		>10 Foci	Total		>10 Foci	Total
	siPARP1 (1)			siPARP1 IR (1)			BMN (1)			BMN IR (1)			siCTRL (1)			siCTRL IR (1)
	5	13		13	15		5	7		8	9		0	16		1	15
	6	10		7	11		6	11		11	12		4	7		3	11
	2	15		7	12		5	9		10	13		1	12		2	10
	1	11		9	12		7	11		12	18		0	14		4	9
	4	11		7	10		7	9		10	13		0	14		2	15
	2	12		6	12		4	12		12	14		0	10		2	10
	0	16		7	15		6	10		6	12		0	16		4	15
	4	12		12	13		6	11		8	9		0	11		0	10
							5	13								2	5
	24	100		68	100		2	7		77	100		5	100
																20	100
	siPARP1 (2)			siPARP1 IR (2)			53	100					siCTRL (2)
	1	12		10	10					BMN IR (2)			1	7		siCTRL IR (2)
	0	14		10	12		BMN (2)			11	14		2	7		2	8
	1	10		9	11		11	17		11	12		1	10		1	12
	5	10		9	12		10	15		10	14		0	12		1	9
	3	9		12	19		9	13		8	9		0	14		2	9
	0	11		6	10		14	19		13	14		1	15		2	10
	2	7		7	14		5	9		11	16		0	8		6	6
	2	11		4	12		11	15		18	19		1	11		5	16
	3	11					6	12		2	2		0	16		1	14
	1	5		67	100											0	5
							66	100		84	100		6	100		1	11
	18	100
							BMN (3)			BMN IR (3)			siCTRL (3)			21	100
	siPARP1 (3)			siPARP1 IR (3)			3	7		4	9		1	4
	1	3		2	7		4	8		4	8		0	6		siCTRL IR (3)
	1	4		1	4		5	10		5	6		1	4		1	4
	0	4		7	9		6	7		8	8		0	12		3	10
	3	7		3	5		6	7		4	6		0	11		0	5
	4	7		2	5		2	7		5	6		0	9		1	10
	4	5		0	4		5	8		3	6		2	8		1	9
	1	5		0	4		4	10		3	6		0	6		3	5
	0	4		3	3		4	8		6	11		0	10		2	9
	4	7		0	3		3	10		10	14		1	8		2	7
	2	4		0	5		2	10		2	7		0	9		1	5
	0	6		2	5		2	8		6	6		0	6		3	6
	0	5		6	7					6	7		2	7		2	7
	2	4		5	6		46	100								0	5
	2	6		6	6					66	100		7	100		0	6
	0	4		5	6											0	4
	0	6		5	8											0	6
	0	4		3	6											2	2
	1	4		5	7
	0	5														21	100
	1	3		55	100
	1	3
	27	100
Figure 7E
			Control + DOX(-)				siRNA CTL + DOX(+)				siPARP-1 + DOX(+)			siPARP-1-2 + DOX(+)
	% of GFP-positive cells		0				5.2				10			8.9
	% of GFP-positive cells		0				5.3				9.7			9.2
	% of GFP-positive cells		0				5.3				9.5			8.6
	Average		0				5.26667				9.73333			8.9
	Standard Deviation		0				0.057735				0.251661			0.244949

## Sheet: Suppl.Figure 1
Suppl.Fig.1A										Suppl.Fig.1B
	time (s)	PARP-1 ctrl mean	PARP-1 ctrl SEM	Mean PARP-1 BMN 0,1 µM	PARP-1 BMN 0,1 µM SEM					time (s)	ctrl PARP-1 mean	ctrl PARP-1 SEM	Mean BMN 10 µM	BMN 10µM SEM	Mean 988A	988A SEM
	0	1	0	1	0					0	1	0	1	0	1	0
	1.056	1.3473	0.0453	1.4181	0.0615					1.055	1.3465	0.0578	1.5796	0.053	1.2559	0.0247
	10	2.5738	0.2456	2.4963	0.1622					10	2.3965	0.1407	2.6955	0.1523	2.4423	0.0872
	20.001	2.5933	0.2474	2.5005	0.1682					20.002	2.3888	0.1205	2.7597	0.1754	2.6926	0.1098
	30	2.5021	0.2186	2.4825	0.1661					30.003	2.3025	0.0967	2.7708	0.1824	2.7888	0.1191
	40.002	2.4042	0.1945	2.4481	0.1718					40.002	2.2293	0.0803	2.7404	0.1886	2.8364	0.1223
	50.003	2.328	0.1684	2.4143	0.1643					50.003	2.1604	0.069	2.7173	0.189	2.8686	0.1277
	60.004	2.2651	0.1569	2.3686	0.1666					60.005	2.1076	0.062	2.6687	0.1859	2.8723	0.1303
	70.003	2.2093	0.1437	2.3295	0.1604					70	2.0669	0.0586	2.6297	0.1822	2.8667	0.1315
	80.005	2.1607	0.1321	2.2962	0.1571					80.005	2.0222	0.0566	2.5889	0.1829	2.8443	0.1331
	90.006	2.1257	0.1268	2.2629	0.1544					90.006	1.9945	0.054	2.5462	0.1776	2.8259	0.1315
	100.007	2.0838	0.1174	2.2265	0.1553					100.008	1.97	0.0536	2.5087	0.1727	2.8083	0.1328
	110.006	2.0674	0.1143	2.2093	0.1489					110.008	1.9452	0.0523	2.4802	0.1708	2.7883	0.1317
	120.008	2.0414	0.1134	2.1705	0.148					120.008	1.924	0.0524	2.4487	0.1696	2.7622	0.1313
	130.01	2.0171	0.1106	2.153	0.1389					130.01	1.9047	0.0515	2.4151	0.1673	2.743	0.1303
	140.009	1.9987	0.1092	2.1237	0.1372					140.01	1.8868	0.0495	2.3848	0.1676	2.7186	0.1304
	150.011	1.9817	0.1058	2.1035	0.1374					150.011	1.8715	0.0505	2.3629	0.168	2.6888	0.1274
	160.011	1.9633	0.1051	2.0745	0.1373					160.01	1.8538	0.0489	2.3364	0.1646	2.6702	0.1257
	170.013	1.9401	0.1029	2.0638	0.1328					170.013	1.8468	0.0484	2.3142	0.1613	2.6496	0.1232
	180.012	1.923	0.1039	2.0492	0.1384					180.013	1.8261	0.0494	2.2855	0.163	2.6232	0.1236
	190.014	1.9089	0.0997	2.0259	0.1325					190.014	1.8139	0.0488	2.2674	0.1607	2.605	0.122
	200.014	1.901	0.1032	2.0111	0.1284					200.014	1.8016	0.0472	2.253	0.1597	2.5762	0.1217
	210.016	1.8748	0.0988	1.9884	0.1282					210.015	1.7872	0.0475	2.2437	0.1562	2.563	0.1205
	220.015	1.8611	0.0959	1.9846	0.1291					220.016	1.7741	0.0473	2.2223	0.1585	2.539	0.1182
	230.017	1.8431	0.0927	1.9757	0.1297					230.016	1.7607	0.048	2.2136	0.1591	2.518	0.117
	240.018	1.8257	0.0946	1.9487	0.1241					240.018	1.7468	0.047	2.1929	0.1593	2.4951	0.1152
	250.018	1.8089	0.0948	1.9427	0.1214					250.018	1.7308	0.0455	2.1789	0.1601	2.4755	0.1129
	260.019	1.8004	0.0935	1.922	0.1241					260.019	1.7159	0.0461	2.1734	0.1571	2.4479	0.1136
	270.02	1.7863	0.0928	1.9189	0.1191					270.019	1.7014	0.0442	2.1451	0.1565	2.4315	0.1113
	280.021	1.7709	0.0965	1.9246	0.1192					280.021	1.6849	0.0439	2.1372	0.1571	2.4219	0.1125
	290.021	1.7647	0.0945	1.9044	0.1167					290.021	1.6702	0.0442	2.1279	0.1567	2.4042	0.1087
	300.022	1.7412	0.0929	1.8906	0.1183					300.022	1.6594	0.0452	2.117	0.1537	2.3823	0.1084
	310.024	1.7317	0.0964	1.8701	0.1178					310.022	1.644	0.0438	2.1093	0.1543	2.3742	0.1063
	320.023	1.714	0.094	1.8744	0.1171					320.023	1.6348	0.0441	2.1024	0.155	2.3535	0.1057
	330.025	1.7087	0.0938	1.8606	0.1162					330.024	1.622	0.0444	2.0969	0.1506	2.3335	0.1033
	340.025	1.6922	0.0923	1.8506	0.1158					340.025	1.6062	0.043	2.0835	0.1531	2.3206	0.1029
	350.027	1.6782	0.091	1.851	0.1152					350.026	1.5949	0.0429	2.0716	0.15	2.3004	0.1038
	360.026	1.6699	0.0909	1.8406	0.1137					360.027	1.5792	0.0416	2.0612	0.1496	2.2816	0.1015
	370.028	1.6558	0.0877	1.8294	0.112					370.027	1.5684	0.0399	2.0503	0.1461	2.2686	0.1001
	380.029	1.6492	0.0864	1.8208	0.1101					380.029	1.558	0.0411	2.0394	0.1467	2.2534	0.1002
	390.029	1.6373	0.0859	1.8191	0.1072					390.027	1.545	0.04	2.0261	0.146	2.2331	0.0987
	400.03	1.6296	0.0894	1.812	0.1066					400.029	1.537	0.0412	2.0243	0.1441	2.2232	0.0959
	410.031	1.6096	0.0836	1.8157	0.1097					410.03	1.5245	0.0401	2.0168	0.1439	2.2224	0.0952
	420.032	1.6023	0.0837	1.7923	0.1068					420.03	1.521	0.0405	2.0051	0.1437	2.1982	0.0957
	430.032	1.5974	0.0821	1.7853	0.1053					430.031	1.5079	0.0398	1.9991	0.1425	2.1836	0.0944
	440.033	1.5904	0.0838	1.7903	0.1012					440.032	1.5	0.0389	1.9938	0.1399	2.1728	0.094
	450.035	1.571	0.0818	1.7829	0.1028					450.033	1.491	0.0394	1.9797	0.1427	2.1575	0.0927
	460.034	1.5705	0.0802	1.7749	0.0993					460.034	1.4828	0.0365	1.9764	0.1404	2.1521	0.0923
	470.036	1.5548	0.0781	1.7639	0.1004					470.034	1.4729	0.0385	1.9666	0.1389	2.1353	0.0908
	480.036	1.5475	0.0755	1.7591	0.0961					480.035	1.4638	0.0376	1.9625	0.1384	2.1249	0.0913
	490.038	1.5402	0.0785	1.7477	0.0986					490.035	1.4593	0.0376	1.9561	0.142	2.1177	0.0907
	500.037	1.5352	0.0776	1.7401	0.0961					500.037	1.4491	0.0363	1.9444	0.1395	2.1008	0.088
	510.039	1.5237	0.0781	1.7362	0.0984					510.037	1.4436	0.0364	1.9329	0.1414	2.0938	0.0886
	520.039	1.5171	0.0752	1.73	0.0953					520.038	1.4325	0.0363	1.9366	0.1396	2.0816	0.0873
	530.041	1.5109	0.0729	1.7241	0.094					530.038	1.4257	0.0356	1.9275	0.1381	2.0644	0.0871
	540.04	1.4987	0.0757	1.7218	0.0936					540.039	1.419	0.033	1.9276	0.1393	2.0515	0.0857
	550.042	1.4947	0.0738	1.7077	0.0986					550.04	1.4127	0.0348	1.9122	0.1382	2.0465	0.0857
	560.044	1.4873	0.0721	1.7115	0.0981					560.041	1.406	0.034	1.9051	0.1381	2.0392	0.0882
	570.044	1.4787	0.0694	1.7099	0.0926					570.042	1.4049	0.0335	1.9081	0.1346	2.024	0.0847
	580.043	1.4748	0.0705	1.7089	0.0977					580.043	1.3959	0.0347	1.896	0.1377	2.0122	0.0856
Rawdata PARP-1 BMN 0,1uM			Suppl.Fig.1A							Suppl.Fig.1B
	treatment PARP-1 BMN 0,1 µM	time	result							Raw data PARP-1 BMN 10uM
	ctr	0	1							treatment	time	result
	ctr	0	1							ctr	0	1
	ctr	0	1							ctr	0	1
	ctr	0	1							ctr	0	1
	ctr	0	1							ctr	0	1
	ctr	0	1							ctr	0	1
	bmn	0	1							ctr	0	1
	bmn	0	1							ctr	0	1
	bmn	0	1							ctr	0	1
	bmn	0	1							ctr	0	1
	bmn	0	1							ctr	0	1
	bmn	0	1							bmn	0	1
	bmn	0	1							bmn	0	1
	bmn	0	1							bmn	0	1
	ctr	1	1.4952							bmn	0	1
	ctr	1	1.257							bmn	0	1
	ctr	1	1.431							bmn	0	1
	ctr	1	1.2782							bmn	0	1
	ctr	1	1.4042							bmn	0	1
	ctr	1	1.2184							bmn	0	1
	bmn	1	1.6892							bmn	0	1
	bmn	1	1.3881							E988A	0	1
	bmn	1	1.6653							E988A	0	1
	bmn	1	1.4089							E988A	0	1
	bmn	1	1.3422							E988A	0	1
	bmn	1	1.2595							E988A	0	1
	bmn	1	1.3827							E988A	0	1
	bmn	1	1.2092							E988A	0	1
	ctr	10	3.1821							E988A	0	1
	ctr	10	2.7443							E988A	0	1
	ctr	10	3.1773							E988A	0	1
	ctr	10	1.7013							ctr	1	1.1212
	ctr	10	2.5972							ctr	1	1.1031
	ctr	10	2.0407							ctr	1	1.1955
	bmn	10	2.6204							ctr	1	1.4698
	bmn	10	2.0747							ctr	1	1.1875
	bmn	10	3.3886							ctr	1	1.5312
	bmn	10	2.6442							ctr	1	1.4262
	bmn	10	2.6947							ctr	1	1.423
	bmn	10	2.3452							ctr	1	1.6299
	bmn	10	2.3108							ctr	1	1.3781
	bmn	10	1.892							bmn	1	1.7609
	ctr	20	3.1982							bmn	1	1.4545
	ctr	20	2.8615							bmn	1	1.2551
	ctr	20	3.2321							bmn	1	1.4999
	ctr	20	1.7505							bmn	1	1.7046
	ctr	20	2.4248							bmn	1	1.7819
	ctr	20	2.0925							bmn	1	1.5549
	bmn	20	2.505							bmn	1	1.4763
	bmn	20	2.0155							bmn	1	1.5713
	bmn	20	3.4532							bmn	1	1.7368
	bmn	20	2.6805							E988A	1	1.3958
	bmn	20	2.6751							E988A	1	1.2419
	bmn	20	2.407							E988A	1	1.209
	bmn	20	2.3569							E988A	1	1.2306
	bmn	20	1.9107							E988A	1	1.1938
	ctr	30	2.9874							E988A	1	1.3806
	ctr	30	2.7798							E988A	1	1.2581
	ctr	30	3.0971							E988A	1	1.1993
	ctr	30	1.7567							E988A	1	1.2868
	ctr	30	2.3047							E988A	1	1.1633
	ctr	30	2.0871							ctr	10	1.6552
	bmn	30	2.4908							ctr	10	1.7829
	bmn	30	1.9718							ctr	10	2.1778
	bmn	30	3.4308							ctr	10	3.1761
	bmn	30	2.6526							ctr	10	2.4186
	bmn	30	2.6267							ctr	10	2.4244
	bmn	30	2.4199							ctr	10	2.5893
	bmn	30	2.3418							ctr	10	2.3809
	bmn	30	1.9255							ctr	10	2.656
	ctr	40	2.7885							ctr	10	2.7033
	ctr	40	2.6715							bmn	10	2.9206
	ctr	40	2.9637							bmn	10	2.8221
	ctr	40	1.7394							bmn	10	2.7445
	ctr	40	2.2047							bmn	10	1.8904
	ctr	40	2.0575							bmn	10	3.0035
	bmn	40	2.4309							bmn	10	2.8185
	bmn	40	1.9388							bmn	10	2.8593
	bmn	40	3.4582							bmn	10	2.0634
	bmn	40	2.6789							bmn	10	2.3097
	bmn	40	2.4636							bmn	10	3.5231
	bmn	40	2.4121							E988A	10	2.5329
	bmn	40	2.2975							E988A	10	3.0208
	bmn	40	1.9047							E988A	10	2.5053
	ctr	50	2.6287							E988A	10	2.6755
	ctr	50	2.5884							E988A	10	1.9929
	ctr	50	2.8221							E988A	10	2.4282
	ctr	50	1.7538							E988A	10	2.2271
	ctr	50	2.1197							E988A	10	2.3924
	ctr	50	2.0551							E988A	10	2.3702
	bmn	50	2.3458							E988A	10	2.2776
	bmn	50	1.9136							ctr	20	1.7784
	bmn	50	3.3814							ctr	20	1.8643
	bmn	50	2.6351							ctr	20	2.2662
	bmn	50	2.4692							ctr	20	3.1148
	bmn	50	2.3722							ctr	20	2.5742
	bmn	50	2.2834							ctr	20	2.3771
	bmn	50	1.914							ctr	20	2.4893
	ctr	60	2.5151							ctr	20	2.3536
	ctr	60	2.5065							ctr	20	2.4152
	ctr	60	2.7473							ctr	20	2.6547
	ctr	60	1.7266							bmn	20	2.9651
	ctr	60	2.0609							bmn	20	2.9024
	ctr	60	2.034							bmn	20	2.9936
	bmn	60	2.2764							bmn	20	1.8351
	bmn	60	1.8539							bmn	20	3.1414
	bmn	60	3.3544							bmn	20	2.7668
	bmn	60	2.6028							bmn	20	2.8693
	bmn	60	2.3831							bmn	20	2.0728
	bmn	60	2.3582							bmn	20	2.3092
	bmn	60	2.2378							bmn	20	3.7416
	bmn	60	1.8824							E988A	20	2.7406
	ctr	70	2.4162							E988A	20	3.4937
	ctr	70	2.4334							E988A	20	2.8634
	ctr	70	2.6561							E988A	20	2.8628
	ctr	70	1.7016							E988A	20	2.1981
	ctr	70	2.0148							E988A	20	2.6171
	ctr	70	2.0339							E988A	20	2.4142
	bmn	70	2.2056							E988A	20	2.6256
	bmn	70	1.8408							E988A	20	2.6327
	bmn	70	3.2804							E988A	20	2.4775
	bmn	70	2.5652							ctr	30	1.832
	bmn	70	2.3225							ctr	30	1.8639
	bmn	70	2.3425							ctr	30	2.2264
	bmn	70	2.2083							ctr	30	2.8408
	bmn	70	1.8704							ctr	30	2.572
	ctr	80	2.3315							ctr	30	2.2899
	ctr	80	2.3829							ctr	30	2.3553
	ctr	80	2.5725							ctr	30	2.2749
	ctr	80	1.6958							ctr	30	2.2402
	ctr	80	1.9684							ctr	30	2.5299
	ctr	80	2.0128							bmn	30	2.9667
	bmn	80	2.2123							bmn	30	2.9335
	bmn	80	1.8336							bmn	30	3.0792
	bmn	80	3.2477							bmn	30	1.8657
	bmn	80	2.5103							bmn	30	3.1343
	bmn	80	2.2455							bmn	30	2.7389
	bmn	80	2.2626							bmn	30	2.8151
	bmn	80	2.2065							bmn	30	2.0376
	bmn	80	1.8513							bmn	30	2.3045
	ctr	90	2.3051							bmn	30	3.832
	ctr	90	2.3333							E988A	30	2.8122
	ctr	90	2.5069							E988A	30	3.6647
	ctr	90	1.6635							E988A	30	3.0241
	ctr	90	1.9471							E988A	30	2.9154
	ctr	90	1.9984							E988A	30	2.2542
	bmn	90	2.1776							E988A	30	2.6822
	bmn	90	1.8122							E988A	30	2.4966
	bmn	90	3.1978							E988A	30	2.7316
	bmn	90	2.4855							E988A	30	2.7393
	bmn	90	2.1588							E988A	30	2.5674
	bmn	90	2.2509							ctr	40	1.8749
	bmn	90	2.1864							ctr	40	1.8504
	bmn	90	1.8341							ctr	40	2.2102
	ctr	100	2.2498							ctr	40	2.6425
	ctr	100	2.2674							ctr	40	2.5321
	ctr	100	2.4496							ctr	40	2.1915
	ctr	100	1.6691							ctr	40	2.2432
	ctr	100	1.9114							ctr	40	2.1964
	ctr	100	1.9553							ctr	40	2.133
	bmn	100	2.0733							ctr	40	2.4193
	bmn	100	1.7722							bmn	40	2.9018
	bmn	100	3.1681							bmn	40	2.9274
	bmn	100	2.4497							bmn	40	3.1264
	bmn	100	2.152							bmn	40	1.7808
	bmn	100	2.2204							bmn	40	3.0859
	bmn	100	2.1689							bmn	40	2.698
	bmn	100	1.8074							bmn	40	2.7921
	ctr	110	2.2333							bmn	40	1.9781
	ctr	110	2.2554							bmn	40	2.2935
	ctr	110	2.4047							bmn	40	3.8203
	ctr	110	1.6483							E988A	40	2.8784
	ctr	110	1.8984							E988A	40	3.7511
	ctr	110	1.9643							E988A	40	3.0866
	bmn	110	2.1036							E988A	40	2.9235
	bmn	110	1.7545							E988A	40	2.3173
	bmn	110	3.1218							E988A	40	2.7174
	bmn	110	2.4078							E988A	40	2.5529
	bmn	110	2.1183							E988A	40	2.776
	bmn	110	2.1885							E988A	40	2.7823
	bmn	110	2.1422							E988A	40	2.579
	bmn	110	1.8379							ctr	50	1.904
	ctr	120	2.1996							ctr	50	1.8214
	ctr	120	2.2373							ctr	50	2.1801
	ctr	120	2.3783							ctr	50	2.4754
	ctr	120	1.6332							ctr	50	2.4726
	ctr	120	1.8696							ctr	50	2.1117
	ctr	120	1.9303							ctr	50	2.1665
	bmn	120	2.0538							ctr	50	2.0906
	bmn	120	1.7052							ctr	50	2.0468
	bmn	120	3.0739							ctr	50	2.3346
	bmn	120	2.3698							bmn	50	2.9034
	bmn	120	2.05							bmn	50	2.9369
	bmn	120	2.158							bmn	50	3.1233
	bmn	120	2.1359							bmn	50	1.7444
	bmn	120	1.8172							bmn	50	3.0398
	ctr	130	2.1857							bmn	50	2.6292
	ctr	130	2.1884							bmn	50	2.7394
	ctr	130	2.3445							bmn	50	1.9846
	ctr	130	1.6139							bmn	50	2.2718
	ctr	130	1.8391							bmn	50	3.8006
	ctr	130	1.9307							E988A	50	2.875
	bmn	130	2.0306							E988A	50	3.793
	bmn	130	1.7075							E988A	50	3.2202
	bmn	130	2.9882							E988A	50	2.9563
	bmn	130	2.3696							E988A	50	2.3245
	bmn	130	2.0631							E988A	50	2.7777
	bmn	130	2.1301							E988A	50	2.5703
	bmn	130	2.1176							E988A	50	2.7847
	bmn	130	1.8175							E988A	50	2.7918
	ctr	140	2.1617							E988A	50	2.5924
	ctr	140	2.1819							ctr	60	1.9204
	ctr	140	2.3125							ctr	60	1.8018
	ctr	140	1.5945							ctr	60	2.1381
	ctr	140	1.8345							ctr	60	2.3763
	ctr	140	1.9071							ctr	60	2.4067
	bmn	140	2.0274							ctr	60	2.056
	bmn	140	1.694							ctr	60	2.0735
	bmn	140	2.9456							ctr	60	2.0159
	bmn	140	2.3387							ctr	60	2.0028
	bmn	140	2.0154							ctr	60	2.2845
	bmn	140	2.0991							bmn	60	2.8445
	bmn	140	2.0988							bmn	60	2.8977
	bmn	140	1.7706							bmn	60	3.0946
	ctr	150	2.1475							bmn	60	1.7152
	ctr	150	2.1387							bmn	60	2.9699
	ctr	150	2.2969							bmn	60	2.5743
	ctr	150	1.5943							bmn	60	2.67
	ctr	150	1.8201							bmn	60	1.9314
	ctr	150	1.8929							bmn	60	2.2601
	bmn	150	1.9808							bmn	60	3.7296
	bmn	150	1.6649							E988A	60	2.8729
	bmn	150	2.9221							E988A	60	3.8018
	bmn	150	2.3256							E988A	60	3.2829
	bmn	150	1.9489							E988A	60	2.9194
	bmn	150	2.117							E988A	60	2.3133
	bmn	150	2.0894							E988A	60	2.7633
	bmn	150	1.7788							E988A	60	2.5874
	ctr	160	2.1363							E988A	60	2.7671
	ctr	160	2.1309							E988A	60	2.8108
	ctr	160	2.253							E988A	60	2.604
	ctr	160	1.5638							ctr	70	1.92
	ctr	160	1.8083							ctr	70	1.7818
	ctr	160	1.8876							ctr	70	2.1182
	bmn	160	1.9745							ctr	70	2.2717
	bmn	160	1.6123							ctr	70	2.3814
	bmn	160	2.8802							ctr	70	2.0299
	bmn	160	2.3052							ctr	70	2.0392
	bmn	160	1.9143							ctr	70	1.9657
	bmn	160	2.0847							ctr	70	1.9222
	bmn	160	2.0726							ctr	70	2.2388
	bmn	160	1.7516							bmn	70	2.7247
	ctr	170	2.1002							bmn	70	2.9013
	ctr	170	2.1021							bmn	70	3.1127
	ctr	170	2.2324							bmn	70	1.7072
	ctr	170	1.5486							bmn	70	2.9015
	ctr	170	1.7985							bmn	70	2.5109
	ctr	170	1.8585							bmn	70	2.6008
	bmn	170	1.9433							bmn	70	1.9287
	bmn	170	1.6142							bmn	70	2.2373
	bmn	170	2.8249							bmn	70	3.6716
	bmn	170	2.324							E988A	70	2.8743
	bmn	170	1.9132							E988A	70	3.81
	bmn	170	2.082							E988A	70	3.288
	bmn	170	2.0627							E988A	70	2.8818
	bmn	170	1.7457							E988A	70	2.3068
	ctr	180	2.0993							E988A	70	2.7686
	ctr	180	2.0964							E988A	70	2.61
	ctr	180	2.1963							E988A	70	2.7566
	ctr	180	1.5208							E988A	70	2.7901
	ctr	180	1.7843							E988A	70	2.5807
	ctr	180	1.841							ctr	80	1.9259
	bmn	180	1.9576							ctr	80	1.7515
	bmn	180	1.5804							ctr	80	2.0761
	bmn	180	2.8644							ctr	80	2.2201
	bmn	180	2.2846							ctr	80	2.3416
	bmn	180	1.8728							ctr	80	1.9728
	bmn	180	2.0406							ctr	80	1.9847
	bmn	180	2.049							ctr	80	1.8972
	bmn	180	1.7444							ctr	80	1.8805
	ctr	190	2.0813							ctr	80	2.1711
	ctr	190	2.076							bmn	80	2.6661
	ctr	190	2.1616							bmn	80	2.8887
	ctr	190	1.5148							bmn	80	3.1284
	ctr	190	1.7807							bmn	80	1.6797
	ctr	190	1.8391							bmn	80	2.851
	bmn	190	1.8933							bmn	80	2.4183
	bmn	190	1.6213							bmn	80	2.514
	bmn	190	2.8023							bmn	80	1.885
	bmn	190	2.2731							bmn	80	2.2337
	bmn	190	1.838							bmn	80	3.6246
	bmn	190	2.0169							E988A	80	2.8283
	bmn	190	2.0559							E988A	80	3.8037
	bmn	190	1.7064							E988A	80	3.2763
	ctr	200	2.0784							E988A	80	2.8194
	ctr	200	2.0725							E988A	80	2.279
	ctr	200	2.1763							E988A	80	2.7736
	ctr	200	1.5084							E988A	80	2.6019
	ctr	200	1.7549							E988A	80	2.7502
	ctr	200	1.8152							E988A	80	2.7628
	bmn	200	1.8814							E988A	80	2.5475
	bmn	200	1.6098							ctr	90	1.9219
	bmn	200	2.7644							ctr	90	1.7322
	bmn	200	2.244							ctr	90	2.0469
	bmn	200	1.851							ctr	90	2.1561
	bmn	200	2.0053							ctr	90	2.304
	bmn	200	2.0329							ctr	90	1.9542
	bmn	200	1.7003							ctr	90	1.9568
	ctr	210	2.0361							ctr	90	1.8576
	ctr	210	2.0495							ctr	90	1.8642
	ctr	210	2.1225							ctr	90	2.1512
	ctr	210	1.4864							bmn	90	2.6291
	ctr	210	1.7276							bmn	90	2.8652
	ctr	210	1.8269							bmn	90	3.1097
	bmn	210	1.8331							bmn	90	1.6725
	bmn	210	1.5862							bmn	90	2.7269
	bmn	210	2.7409							bmn	90	2.3827
	bmn	210	2.2166							bmn	90	2.5025
	bmn	210	1.7987							bmn	90	1.8425
	bmn	210	1.9761							bmn	90	2.1983
	bmn	210	2.0446							bmn	90	3.5322
	bmn	210	1.7113							E988A	90	2.8186
	ctr	220	2.0366							E988A	90	3.781
	ctr	220	2.0282							E988A	90	3.215
	ctr	220	2.0997							E988A	90	2.8064
	ctr	220	1.4955							E988A	90	2.2528
	ctr	220	1.713							E988A	90	2.7792
	ctr	220	1.7937							E988A	90	2.6087
	bmn	220	1.8833							E988A	90	2.7333
	bmn	220	1.557							E988A	90	2.7565
	bmn	220	2.7379							E988A	90	2.5079
	bmn	220	2.215							ctr	100	1.9184
	bmn	220	1.8086							ctr	100	1.7283
	bmn	220	1.969							ctr	100	2.0341
	bmn	220	2.0168							ctr	100	2.1177
	bmn	220	1.6891							ctr	100	2.2816
	ctr	230	2.004							ctr	100	1.9439
	ctr	230	2.0108							ctr	100	1.9108
	ctr	230	2.0688							ctr	100	1.8303
	ctr	230	1.4775							ctr	100	1.8078
	ctr	230	1.7216							ctr	100	2.1266
	ctr	230	1.7761							bmn	100	2.5507
	bmn	230	1.8184							bmn	100	2.8742
	bmn	230	1.5716							bmn	100	3.0986
	bmn	230	2.7316							bmn	100	1.6686
	bmn	230	2.2168							bmn	100	2.6904
	bmn	230	1.7942							bmn	100	2.3518
	bmn	230	1.9788							bmn	100	2.4177
	bmn	230	2.0172							bmn	100	1.8493
	bmn	230	1.6771							bmn	100	2.1473
	ctr	240	2.0041							bmn	100	3.4386
	ctr	240	1.9999							E988A	100	2.7772
	ctr	240	2.0407							E988A	100	3.7688
	ctr	240	1.4524							E988A	100	3.2272
	ctr	240	1.699							E988A	100	2.762
	ctr	240	1.7581							E988A	100	2.2453
	bmn	240	1.8132							E988A	100	2.7807
	bmn	240	1.5592							E988A	100	2.5939
	bmn	240	2.663							E988A	100	2.7152
	bmn	240	2.1928							E988A	100	2.7335
	bmn	240	1.7445							E988A	100	2.4793
	bmn	240	1.9452							ctr	110	1.9042
	bmn	240	2.0021							ctr	110	1.7184
	bmn	240	1.6696							ctr	110	2.0099
	ctr	250	1.9782							ctr	110	2.0849
	ctr	250	1.9952							ctr	110	2.2539
	ctr	250	2.0271							ctr	110	1.9163
	ctr	250	1.4455							ctr	110	1.8851
	ctr	250	1.6584							ctr	110	1.7901
	ctr	250	1.7488							ctr	110	1.7931
	bmn	250	1.8192							ctr	110	2.0958
	bmn	250	1.5448							bmn	110	2.5347
	bmn	250	2.6353							bmn	110	2.8557
	bmn	250	2.1835							bmn	110	3.0797
	bmn	250	1.748							bmn	110	1.6484
	bmn	250	1.9122							bmn	110	2.727
	bmn	250	2.0185							bmn	110	2.3008
	bmn	250	1.6797							bmn	110	2.3706
	ctr	260	1.9702							bmn	110	1.8162
	ctr	260	1.9681							bmn	110	2.1195
	ctr	260	2.0207							bmn	110	3.3493
	ctr	260	1.4326							E988A	110	2.7633
	ctr	260	1.6656							E988A	110	3.7459
	ctr	260	1.7451							E988A	110	3.2044
	bmn	260	1.7439							E988A	110	2.7365
	bmn	260	1.5549							E988A	110	2.2354
	bmn	260	2.644							E988A	110	2.7571
	bmn	260	2.1587							E988A	110	2.5667
	bmn	260	1.6986							E988A	110	2.6757
	bmn	260	1.9177							E988A	110	2.7178
	bmn	260	1.9886							E988A	110	2.4805
	bmn	260	1.6693							ctr	120	1.9053
	ctr	270	1.9594							ctr	120	1.6996
	ctr	270	1.9574							ctr	120	1.9951
	ctr	270	1.9991							ctr	120	2.0645
	ctr	270	1.4227							ctr	120	2.2259
	ctr	270	1.6511							ctr	120	1.8881
	ctr	270	1.7281							ctr	120	1.8611
	bmn	270	1.7664							ctr	120	1.7584
	bmn	270	1.5302							ctr	120	1.7664
	bmn	270	2.5901							ctr	120	2.0761
	bmn	270	2.1579							bmn	120	2.4745
	bmn	270	1.7629							bmn	120	2.8615
	bmn	270	1.9331							bmn	120	3.067
	bmn	270	1.9805							bmn	120	1.6233
	bmn	270	1.6298							bmn	120	2.6423
	ctr	280	1.9669							bmn	120	2.2797
	ctr	280	1.9626							bmn	120	2.334
	ctr	280	1.9633							bmn	120	1.7998
	ctr	280	1.3969							bmn	120	2.1009
	ctr	280	1.6122							bmn	120	3.3044
	ctr	280	1.7235							E988A	120	2.7375
	bmn	280	1.7576							E988A	120	3.7152
	bmn	280	1.5921							E988A	120	3.1652
	bmn	280	2.6142							E988A	120	2.685
	bmn	280	2.1619							E988A	120	2.1875
	bmn	280	1.7367							E988A	120	2.743
	bmn	280	1.9197							E988A	120	2.5558
	bmn	280	1.9836							E988A	120	2.6491
	bmn	280	1.6314							E988A	120	2.7156
	ctr	290	1.9378							E988A	120	2.468
	ctr	290	1.9486							ctr	130	1.8899
	ctr	290	1.9754							ctr	130	1.6907
	ctr	290	1.4027							ctr	130	1.982
	ctr	290	1.6017							ctr	130	2.0412
	ctr	290	1.722							ctr	130	2.1988
	bmn	290	1.7688							ctr	130	1.8752
	bmn	290	1.5403							ctr	130	1.8293
	bmn	290	2.5771							ctr	130	1.7387
	bmn	290	2.1211							ctr	130	1.7461
	bmn	290	1.6972							ctr	130	2.0554
	bmn	290	1.9061							bmn	130	2.4467
	bmn	290	1.9729							bmn	130	2.8511
	bmn	290	1.6512							bmn	130	3.0479
	ctr	300	1.9269							bmn	130	1.6003
	ctr	300	1.9207							bmn	130	2.5856
	ctr	300	1.934							bmn	130	2.2184
	ctr	300	1.3816							bmn	130	2.2806
	ctr	300	1.5869							bmn	130	1.7915
	ctr	300	1.6968							bmn	130	2.0878
	bmn	300	1.7303							bmn	130	3.2413
	bmn	300	1.5398							E988A	130	2.733
	bmn	300	2.5776							E988A	130	3.6883
	bmn	300	2.1228							E988A	130	3.1388
	bmn	300	1.7134							E988A	130	2.6485
	bmn	300	1.861							E988A	130	2.1735
	bmn	300	1.957							E988A	130	2.7295
	bmn	300	1.6231							E988A	130	2.5642
	ctr	310	1.9277							E988A	130	2.6332
	ctr	310	1.924							E988A	130	2.6884
	ctr	310	1.9265							E988A	130	2.4322
	ctr	310	1.3636							ctr	140	1.8769
	ctr	310	1.567							ctr	140	1.687
	ctr	310	1.6814							ctr	140	1.9591
	bmn	310	1.7168							ctr	140	2.0108
	bmn	310	1.5253							ctr	140	2.1684
	bmn	310	2.5582							ctr	140	1.8767
	bmn	310	2.097							ctr	140	1.8234
	bmn	310	1.6798							ctr	140	1.7209
	bmn	310	1.8363							ctr	140	1.717
	bmn	310	1.9381							ctr	140	2.028
	bmn	310	1.6094							bmn	140	2.3852
	ctr	320	1.9134							bmn	140	2.8291
	ctr	320	1.9025							bmn	140	3.0316
	ctr	320	1.8949							bmn	140	1.571
	ctr	320	1.3484							bmn	140	2.5481
	ctr	320	1.5758							bmn	140	2.1797
	ctr	320	1.6488							bmn	140	2.2849
	bmn	320	1.7319							bmn	140	1.7655
	bmn	320	1.5169							bmn	140	2.0479
	bmn	320	2.5697							bmn	140	3.2053
	bmn	320	2.0665							E988A	140	2.6851
	bmn	320	1.726							E988A	140	3.6666
	bmn	320	1.8424							E988A	140	3.0947
	bmn	320	1.9356							E988A	140	2.612
	bmn	320	1.606							E988A	140	2.1243
	ctr	330	1.9075							E988A	140	2.7282
	ctr	330	1.8847							E988A	140	2.5586
	ctr	330	1.8886							E988A	140	2.6336
	ctr	330	1.3333							E988A	140	2.6607
	ctr	330	1.5744							E988A	140	2.4223
	ctr	330	1.6638							ctr	150	1.8569
	bmn	330	1.7315							ctr	150	1.6718
	bmn	330	1.4964							ctr	150	1.9443
	bmn	330	2.5362							ctr	150	1.9839
	bmn	330	2.0555							ctr	150	2.1734
	bmn	330	1.6642							ctr	150	1.8572
	bmn	330	1.8668							ctr	150	1.8079
	bmn	330	1.9348							ctr	150	1.699
	bmn	330	1.5996							ctr	150	1.7077
	ctr	340	1.889							ctr	150	2.0126
	ctr	340	1.8811							bmn	150	2.3743
	ctr	340	1.8638							bmn	150	2.8035
	ctr	340	1.3327							bmn	150	3.0413
	ctr	340	1.5564							bmn	150	1.5483
	ctr	340	1.6302							bmn	150	2.5028
	bmn	340	1.7023							bmn	150	2.1451
	bmn	340	1.4566							bmn	150	2.2639
	bmn	340	2.5172							bmn	150	1.7419
	bmn	340	2.0613							bmn	150	2.0371
	bmn	340	1.69							bmn	150	3.1711
	bmn	340	1.8488							E988A	150	2.6286
	bmn	340	1.9118							E988A	150	3.629
	bmn	340	1.6168							E988A	150	3.0523
	ctr	350	1.861							E988A	150	2.5975
	ctr	350	1.8707							E988A	150	2.1372
	ctr	350	1.8446							E988A	150	2.6937
	ctr	350	1.3174							E988A	150	2.5283
	ctr	350	1.5451							E988A	150	2.5943
	ctr	350	1.6301							E988A	150	2.6386
	bmn	350	1.7103							E988A	150	2.3883
	bmn	350	1.5099							ctr	160	1.8364
	bmn	350	2.5226							ctr	160	1.6564
	bmn	350	2.0613							ctr	160	1.9169
	bmn	350	1.636							ctr	160	1.9652
	bmn	350	1.8572							ctr	160	2.1411
	bmn	350	1.9078							ctr	160	1.8434
	bmn	350	1.6031							ctr	160	1.7966
	ctr	360	1.8553							ctr	160	1.6861
	ctr	360	1.8678							ctr	160	1.6976
	ctr	360	1.8336							ctr	160	1.9982
	ctr	360	1.319							bmn	160	2.3276
	ctr	360	1.521							bmn	160	2.7957
	ctr	360	1.623							bmn	160	3.022
	bmn	360	1.7002							bmn	160	1.5463
	bmn	360	1.4753							bmn	160	2.4776
	bmn	360	2.4921							bmn	160	2.1084
	bmn	360	2.0545							bmn	160	2.2273
	bmn	360	1.6488							bmn	160	1.7163
	bmn	360	1.8387							bmn	160	2.0452
	bmn	360	1.9156							bmn	160	3.0975
	bmn	360	1.5992							E988A	160	2.6167
	ctr	370	1.8334							E988A	160	3.5949
	ctr	370	1.8239							E988A	160	3.0197
	ctr	370	1.83							E988A	160	2.5553
	ctr	370	1.3076							E988A	160	2.1214
	ctr	370	1.5233							E988A	160	2.7028
	ctr	370	1.6168							E988A	160	2.5378
	bmn	370	1.6759							E988A	160	2.571
	bmn	370	1.4658							E988A	160	2.6233
	bmn	370	2.4713							E988A	160	2.3586
	bmn	370	2.0421							ctr	170	1.8313
	bmn	370	1.6572							ctr	170	1.6598
	bmn	370	1.8282							ctr	170	1.9075
	bmn	370	1.8984							ctr	170	1.9582
	bmn	370	1.5964							ctr	170	2.1341
	ctr	380	1.8356							ctr	170	1.8334
	ctr	380	1.829							ctr	170	1.7829
	ctr	380	1.8101							ctr	170	1.6756
	ctr	380	1.3214							ctr	170	1.6958
	ctr	380	1.5082							ctr	170	1.9895
	ctr	380	1.5906							bmn	170	2.3121
	bmn	380	1.6943							bmn	170	2.786
	bmn	380	1.47							bmn	170	3.0232
	bmn	380	2.4549							bmn	170	1.5414
	bmn	380	2.0247							bmn	170	2.4351
	bmn	380	1.6382							bmn	170	2.1004
	bmn	380	1.8086							bmn	170	2.1805
	bmn	380	1.8939							bmn	170	1.7275
	bmn	380	1.582							bmn	170	2.0104
	ctr	390	1.8158							bmn	170	3.025
	ctr	390	1.8334							E988A	170	2.5955
	ctr	390	1.7825							E988A	170	3.5676
	ctr	390	1.3098							E988A	170	2.9689
	ctr	390	1.4949							E988A	170	2.554
	ctr	390	1.5873							E988A	170	2.1071
	bmn	390	1.6627							E988A	170	2.6621
	bmn	390	1.5006							E988A	170	2.5524
	bmn	390	2.4495							E988A	170	2.54
	bmn	390	2.0048							E988A	170	2.6023
	bmn	390	1.6463							E988A	170	2.346
	bmn	390	1.8058							ctr	180	1.8091
	bmn	390	1.889							ctr	180	1.6392
	bmn	390	1.5941							ctr	180	1.8833
	ctr	400	1.8228							ctr	180	1.9403
	ctr	400	1.8223							ctr	180	2.1186
	ctr	400	1.7745							ctr	180	1.8167
	ctr	400	1.2789							ctr	180	1.7574
	ctr	400	1.4894							ctr	180	1.6466
	ctr	400	1.5897							ctr	180	1.6741
	bmn	400	1.6596							ctr	180	1.9762
	bmn	400	1.4837							bmn	180	2.2179
	bmn	400	2.431							bmn	180	2.7881
	bmn	400	1.9962							bmn	180	3.0069
	bmn	400	1.6548							bmn	180	1.5321
	bmn	400	1.8187							bmn	180	2.4094
	bmn	400	1.8823							bmn	180	2.0633
	bmn	400	1.5696							bmn	180	2.1442
	ctr	410	1.7858							bmn	180	1.7038
	ctr	410	1.7768							bmn	180	1.9769
	ctr	410	1.7649							bmn	180	3.0122
	ctr	410	1.2826							E988A	180	2.5624
	ctr	410	1.4737							E988A	180	3.5399
	ctr	410	1.5737							E988A	180	2.9463
	bmn	410	1.662							E988A	180	2.5085
	bmn	410	1.4826							E988A	180	2.0767
	bmn	410	2.4663							E988A	180	2.6526
	bmn	410	1.9929							E988A	180	2.5329
	bmn	410	1.6224							E988A	180	2.5124
	bmn	410	1.8025							E988A	180	2.5821
	bmn	410	1.886							E988A	180	2.3184
	bmn	410	1.6112							ctr	190	1.7855
	ctr	420	1.7903							ctr	190	1.6326
	ctr	420	1.7817							ctr	190	1.859
	ctr	420	1.7305							ctr	190	1.9216
	ctr	420	1.2776							ctr	190	2.1124
	ctr	420	1.4624							ctr	190	1.8129
	ctr	420	1.5714							ctr	190	1.7485
	bmn	420	1.6487							ctr	190	1.6521
	bmn	420	1.4519							ctr	190	1.6532
	bmn	420	2.4138							ctr	190	1.9615
	bmn	420	1.9698							bmn	190	2.2237
	bmn	420	1.6241							bmn	190	2.758
	bmn	420	1.7775							bmn	190	3.0004
	bmn	420	1.8794							bmn	190	1.5187
	bmn	420	1.573							bmn	190	2.3591
	ctr	430	1.7811							bmn	190	2.0563
	ctr	430	1.7711							bmn	190	2.1379
	ctr	430	1.7181							bmn	190	1.6922
	ctr	430	1.2703							bmn	190	1.9614
	ctr	430	1.471							bmn	190	2.9666
	ctr	430	1.5731							E988A	190	2.5471
	bmn	430	1.6328							E988A	190	3.501
	bmn	430	1.4755							E988A	190	2.9179
	bmn	430	2.4009							E988A	190	2.4938
	bmn	430	1.9621							E988A	190	2.0547
	bmn	430	1.5951							E988A	190	2.6715
	bmn	430	1.7622							E988A	190	2.5012
	bmn	430	1.8821							E988A	190	2.5002
	bmn	430	1.5714							E988A	190	2.5625
	ctr	440	1.7747							E988A	190	2.3007
	ctr	440	1.7511							ctr	200	1.7732
	ctr	440	1.7342							ctr	200	1.6253
	ctr	440	1.2539							ctr	200	1.8337
	ctr	440	1.4629							ctr	200	1.9111
	ctr	440	1.5654							ctr	200	2.0849
	bmn	440	1.6638							ctr	200	1.7934
	bmn	440	1.4912							ctr	200	1.7384
	bmn	440	2.3782							ctr	200	1.6423
	bmn	440	1.9691							ctr	200	1.6552
	bmn	440	1.6157							ctr	200	1.9586
	bmn	440	1.7639							bmn	200	2.2535
	bmn	440	1.8764							bmn	200	2.7445
	bmn	440	1.5639							bmn	200	2.9803
	ctr	450	1.7428							bmn	200	1.5055
	ctr	450	1.7434							bmn	200	2.3613
	ctr	450	1.709							bmn	200	2.0262
	ctr	450	1.2448							bmn	200	2.0991
	ctr	450	1.4495							bmn	200	1.6732
	ctr	450	1.5362							bmn	200	1.9577
	bmn	450	1.6344							bmn	200	2.9284
	bmn	450	1.4714							E988A	200	2.5064
	bmn	450	2.3842							E988A	200	3.4855
	bmn	450	1.9707							E988A	200	2.859
	bmn	450	1.6171							E988A	200	2.475
	bmn	450	1.7491							E988A	200	2.0325
	bmn	450	1.8576							E988A	200	2.6305
	bmn	450	1.5785							E988A	200	2.4896
	ctr	460	1.7427							E988A	200	2.4705
	ctr	460	1.7252							E988A	200	2.5397
	ctr	460	1.7148							E988A	200	2.2738
	ctr	460	1.2503							ctr	210	1.7655
	ctr	460	1.4466							ctr	210	1.6236
	ctr	460	1.5434							ctr	210	1.8114
	bmn	460	1.6075							ctr	210	1.8978
	bmn	460	1.4866							ctr	210	2.076
	bmn	460	2.3534							ctr	210	1.7814
	bmn	460	1.9483							ctr	210	1.7352
	bmn	460	1.61							ctr	210	1.6336
	bmn	460	1.7747							ctr	210	1.6115
	bmn	460	1.8511							ctr	210	1.9361
	bmn	460	1.5677							bmn	210	2.2396
	ctr	470	1.7304							bmn	210	2.7249
	ctr	470	1.7082							bmn	210	2.9829
	ctr	470	1.6735							bmn	210	1.5211
	ctr	470	1.2383							bmn	210	2.3142
	ctr	470	1.4367							bmn	210	2.007
	ctr	470	1.5414							bmn	210	2.1077
	bmn	470	1.6092							bmn	210	1.6927
	bmn	470	1.4828							bmn	210	1.9498
	bmn	470	2.3582							bmn	210	2.8971
	bmn	470	1.9449							E988A	210	2.4761
	bmn	470	1.5893							E988A	210	3.4539
	bmn	470	1.732							E988A	210	2.8543
	bmn	470	1.8299							E988A	210	2.4525
	bmn	470	1.5653							E988A	210	2.0162
	ctr	480	1.7179							E988A	210	2.6369
	ctr	480	1.6937							E988A	210	2.4966
	ctr	480	1.6707							E988A	210	2.4532
	ctr	480	1.2415							E988A	210	2.5202
	ctr	480	1.4427							E988A	210	2.2703
	ctr	480	1.5187							ctr	220	1.7436
	bmn	480	1.6033							ctr	220	1.6156
	bmn	480	1.5028							ctr	220	1.7853
	bmn	480	2.3219							ctr	220	1.8927
	bmn	480	1.9336							ctr	220	2.0589
	bmn	480	1.5675							ctr	220	1.7747
	bmn	480	1.7409							ctr	220	1.7212
	bmn	480	1.8362							ctr	220	1.6195
	bmn	480	1.5664							ctr	220	1.6013
	ctr	490	1.7219							ctr	220	1.928
	ctr	490	1.6972							bmn	220	2.2038
	ctr	490	1.6617							bmn	220	2.7306
	ctr	490	1.2261							bmn	220	2.9897
	ctr	490	1.4273							bmn	220	1.501
	ctr	490	1.5068							bmn	220	2.3074
	bmn	490	1.5937							bmn	220	1.9945
	bmn	490	1.4887							bmn	220	2.0705
	bmn	490	2.3277							bmn	220	1.6668
	bmn	490	1.9357							bmn	220	1.903
	bmn	490	1.5684							bmn	220	2.8554
	bmn	490	1.6875							E988A	220	2.4565
	bmn	490	1.8291							E988A	220	3.4109
	bmn	490	1.5505							E988A	220	2.8258
	ctr	500	1.6993							E988A	220	2.4189
	ctr	500	1.7008							E988A	220	2.002
	ctr	500	1.6491							E988A	220	2.6104
	ctr	500	1.2143							E988A	220	2.4867
	ctr	500	1.4358							E988A	220	2.4314
	ctr	500	1.5119							E988A	220	2.4993
	bmn	500	1.5816							E988A	220	2.2478
	bmn	500	1.4888							ctr	230	1.731
	bmn	500	2.3092							ctr	230	1.605
	bmn	500	1.9142							ctr	230	1.7812
	bmn	500	1.5707							ctr	230	1.873
	bmn	500	1.6787							ctr	230	2.0617
	bmn	500	1.8247							ctr	230	1.7593
	bmn	500	1.5531							ctr	230	1.6998
	ctr	510	1.7009							ctr	230	1.6029
	ctr	510	1.6841							ctr	230	1.5885
	ctr	510	1.6335							ctr	230	1.9047
	ctr	510	1.2101							bmn	230	2.1573
	ctr	510	1.4003							bmn	230	2.7351
	ctr	510	1.5133							bmn	230	3.012
	bmn	510	1.5378							bmn	230	1.5165
	bmn	510	1.4734							bmn	230	2.2641
	bmn	510	2.3169							bmn	230	1.9941
	bmn	510	1.9102							bmn	230	2.0615
	bmn	510	1.58							bmn	230	1.6541
	bmn	510	1.6828							bmn	230	1.8997
	bmn	510	1.8269							bmn	230	2.8419
	bmn	510	1.5615							E988A	230	2.4139
	ctr	520	1.6851							E988A	230	3.3823
	ctr	520	1.6852							E988A	230	2.786
	ctr	520	1.623							E988A	230	2.3922
	ctr	520	1.2186							E988A	230	1.9815
	ctr	520	1.4105							E988A	230	2.6007
	ctr	520	1.4801							E988A	230	2.4936
	bmn	520	1.5503							E988A	230	2.4181
	bmn	520	1.4694							E988A	230	2.4769
	bmn	520	2.28							E988A	230	2.2351
	bmn	520	1.9183							ctr	240	1.7165
	bmn	520	1.5689							ctr	240	1.5886
	bmn	520	1.6742							ctr	240	1.7657
	bmn	520	1.8267							ctr	240	1.8508
	bmn	520	1.5525							ctr	240	2.0412
	ctr	530	1.6777							ctr	240	1.7521
	ctr	530	1.6634							ctr	240	1.6846
	ctr	530	1.6068							ctr	240	1.6073
	ctr	530	1.2116							ctr	240	1.5711
	ctr	530	1.4156							ctr	240	1.8895
	ctr	530	1.4904							bmn	240	2.1538
	bmn	530	1.5389							bmn	240	2.7308
	bmn	530	1.4701							bmn	240	2.9788
	bmn	530	2.277							bmn	240	1.4803
	bmn	530	1.8909							bmn	240	2.2741
	bmn	530	1.5897							bmn	240	1.9422
	bmn	530	1.6706							bmn	240	2.0112
	bmn	530	1.8139							bmn	240	1.6516
	bmn	530	1.542							bmn	240	1.894
	ctr	540	1.6579							bmn	240	2.8118
	ctr	540	1.6756							E988A	240	2.4096
	ctr	540	1.5983							E988A	240	3.3529
	ctr	540	1.1911							E988A	240	2.7521
	ctr	540	1.4011							E988A	240	2.3833
	ctr	540	1.4683							E988A	240	1.9727
	bmn	540	1.5707							E988A	240	2.5487
	bmn	540	1.4649							E988A	240	2.4755
	bmn	540	2.2648							E988A	240	2.4024
	bmn	540	1.8962							E988A	240	2.453
	bmn	540	1.5514							E988A	240	2.2006
	bmn	540	1.6704							ctr	250	1.7016
	bmn	540	1.821							ctr	250	1.5699
	bmn	540	1.5353							ctr	250	1.7356
	ctr	550	1.6621							ctr	250	1.8425
	ctr	550	1.6399							ctr	250	2.0087
	ctr	550	1.5962							ctr	250	1.7444
	ctr	550	1.1842							ctr	250	1.6821
	ctr	550	1.4107							ctr	250	1.5941
	ctr	550	1.4751							ctr	250	1.5595
	bmn	550	1.4988							ctr	250	1.8692
	bmn	550	1.4364							bmn	250	2.1661
	bmn	550	2.2833							bmn	250	2.7227
	bmn	550	1.8744							bmn	250	2.9782
	bmn	550	1.5557							bmn	250	1.4617
	bmn	550	1.6588							bmn	250	2.2349
	bmn	550	1.8198							bmn	250	1.9087
	bmn	550	1.5343							bmn	250	2.0115
	ctr	560	1.6466							bmn	250	1.6383
	ctr	560	1.6345							bmn	250	1.8786
	ctr	560	1.5895							bmn	250	2.7881
	ctr	560	1.1896							E988A	250	2.387
	ctr	560	1.3895							E988A	250	3.3019
	ctr	560	1.4741							E988A	250	2.7283
	bmn	560	1.5113							E988A	250	2.3485
	bmn	560	1.4278							E988A	250	1.9456
	bmn	560	2.2788							E988A	250	2.5529
	bmn	560	1.8823							E988A	250	2.4746
	bmn	560	1.5845							E988A	250	2.3921
	bmn	560	1.6461							E988A	250	2.4328
	bmn	560	1.8311							E988A	250	2.1917
	bmn	560	1.5304							ctr	260	1.6925
	ctr	570	1.6348							ctr	260	1.5622
	ctr	570	1.6124							ctr	260	1.7086
	ctr	570	1.5894							ctr	260	1.834
	ctr	570	1.1924							ctr	260	2.0076
	ctr	570	1.394							ctr	260	1.7319
	ctr	570	1.449							ctr	260	1.6418
	bmn	570	1.5314							ctr	260	1.5822
	bmn	570	1.4475							ctr	260	1.5507
	bmn	570	2.2399							ctr	260	1.848
	bmn	570	1.883							bmn	260	2.154
	bmn	570	1.5643							bmn	260	2.7134
	bmn	570	1.6624							bmn	260	2.9663
	bmn	570	1.8211							bmn	260	1.4892
	bmn	570	1.5299							bmn	260	2.2383
	ctr	580	1.6447							bmn	260	1.9189
	ctr	580	1.6165							bmn	260	1.9731
	ctr	580	1.5599							bmn	260	1.6225
	ctr	580	1.1864							bmn	260	1.8976
	ctr	580	1.3771							bmn	260	2.7607
	ctr	580	1.4642							E988A	260	2.373
	bmn	580	1.5355							E988A	260	3.2787
	bmn	580	1.4289							E988A	260	2.6957
	bmn	580	2.2837							E988A	260	2.3195
	bmn	580	1.8707							E988A	260	1.9043
	bmn	580	1.5806							E988A	260	2.5152
	bmn	580	1.6581							E988A	260	2.4481
	bmn	580	1.8066							E988A	260	2.3674
	bmn	580	1.5073							E988A	260	2.4116
										E988A	260	2.1656
										ctr	270	1.6822
										ctr	270	1.5553
										ctr	270	1.701
										ctr	270	1.8082
										ctr	270	1.9796
										ctr	270	1.7094
										ctr	270	1.6319
										ctr	270	1.5732
										ctr	270	1.5394
										ctr	270	1.8341
										bmn	270	2.1084
										bmn	270	2.6994
										bmn	270	2.9403
										bmn	270	1.4819
										bmn	270	2.1847
										bmn	270	1.9047
										bmn	270	1.9483
										bmn	270	1.607
										bmn	270	1.8431
										bmn	270	2.7328
										E988A	270	2.3417
										E988A	270	3.2405
										E988A	270	2.6555
										E988A	270	2.3076
										E988A	270	1.8846
										E988A	270	2.5124
										E988A	270	2.4545
										E988A	270	2.3608
										E988A	270	2.3985
										E988A	270	2.1592
										ctr	280	1.6566
										ctr	280	1.5481
										ctr	280	1.6762
										ctr	280	1.785
										ctr	280	1.9644
										ctr	280	1.7018
										ctr	280	1.6236
										ctr	280	1.5658
										ctr	280	1.5116
										ctr	280	1.8159
										bmn	280	2.0852
										bmn	280	2.6904
										bmn	280	2.9468
										bmn	280	1.4771
										bmn	280	2.1477
										bmn	280	1.9214
										bmn	280	1.943
										bmn	280	1.5901
										bmn	280	1.8409
										bmn	280	2.7293
										E988A	280	2.3304
										E988A	280	3.2332
										E988A	280	2.6362
										E988A	280	2.2933
										E988A	280	1.8517
										E988A	280	2.522
										E988A	280	2.4536
										E988A	280	2.3364
										E988A	280	2.3946
										E988A	280	2.1671
										ctr	290	1.6429
										ctr	290	1.5422
										ctr	290	1.658
										ctr	290	1.7732
										ctr	290	1.9501
										ctr	290	1.7028
										ctr	290	1.5875
										ctr	290	1.5552
										ctr	290	1.4916
										ctr	290	1.7983
										bmn	290	2.1038
										bmn	290	2.7022
										bmn	290	2.9345
										bmn	290	1.4653
										bmn	290	2.1414
										bmn	290	1.8728
										bmn	290	1.9182
										bmn	290	1.6013
										bmn	290	1.8439
										bmn	290	2.6954
										E988A	290	2.3134
										E988A	290	3.1957
										E988A	290	2.5941
										E988A	290	2.2688
										E988A	290	1.8634
										E988A	290	2.5287
										E988A	290	2.4243
										E988A	290	2.3264
										E988A	290	2.3659
										E988A	290	2.161
										ctr	300	1.6443
										ctr	300	1.5266
										ctr	300	1.6455
										ctr	300	1.7686
										ctr	300	1.9418
										ctr	300	1.6747
										ctr	300	1.5816
										ctr	300	1.5429
										ctr	300	1.4714
										ctr	300	1.7962
										bmn	300	2.0885
										bmn	300	2.6781
										bmn	300	2.9147
										bmn	300	1.467
										bmn	300	2.1274
										bmn	300	1.8737
										bmn	300	1.9162
										bmn	300	1.5912
										bmn	300	1.8461
										bmn	300	2.6667
										E988A	300	2.2962
										E988A	300	3.1501
										E988A	300	2.5842
										E988A	300	2.2537
										E988A	300	1.8276
										E988A	300	2.5099
										E988A	300	2.4252
										E988A	300	2.3123
										E988A	300	2.3475
										E988A	300	2.1166
										ctr	310	1.6121
										ctr	310	1.5131
										ctr	310	1.6328
										ctr	310	1.7335
										ctr	310	1.9183
										ctr	310	1.6768
										ctr	310	1.5579
										ctr	310	1.5497
										ctr	310	1.4599
										ctr	310	1.786
										bmn	310	2.0941
										bmn	310	2.6652
										bmn	310	2.9069
										bmn	310	1.4439
										bmn	310	2.1252
										bmn	310	1.853
										bmn	310	1.9141
										bmn	310	1.5996
										bmn	310	1.826
										bmn	310	2.6654
										E988A	310	2.2866
										E988A	310	3.123
										E988A	310	2.5649
										E988A	310	2.2565
										E988A	310	1.8345
										E988A	310	2.5254
										E988A	310	2.4185
										E988A	310	2.2961
										E988A	310	2.3348
										E988A	310	2.1014
										ctr	320	1.6078
										ctr	320	1.5125
										ctr	320	1.6252
										ctr	320	1.7367
										ctr	320	1.9189
										ctr	320	1.6611
										ctr	320	1.5505
										ctr	320	1.5326
										ctr	320	1.4472
										ctr	320	1.7554
										bmn	320	2.0604
										bmn	320	2.6524
										bmn	320	2.8934
										bmn	320	1.4552
										bmn	320	2.1148
										bmn	320	1.8619
										bmn	320	1.894
										bmn	320	1.5912
										bmn	320	1.7989
										bmn	320	2.7017
										E988A	320	2.243
										E988A	320	3.1024
										E988A	320	2.5622
										E988A	320	2.219
										E988A	320	1.8145
										E988A	320	2.4593
										E988A	320	2.4069
										E988A	320	2.2823
										E988A	320	2.3401
										E988A	320	2.1053
										ctr	330	1.596
										ctr	330	1.4948
										ctr	330	1.6165
										ctr	330	1.7247
										ctr	330	1.9121
										ctr	330	1.6422
										ctr	330	1.5401
										ctr	330	1.5126
										ctr	330	1.4409
										ctr	330	1.7402
										bmn	330	2.0763
										bmn	330	2.6425
										bmn	330	2.8821
										bmn	330	1.4482
										bmn	330	2.1468
										bmn	330	1.8642
										bmn	330	1.886
										bmn	330	1.5826
										bmn	330	1.8259
										bmn	330	2.6141
										E988A	330	2.2322
										E988A	330	3.0685
										E988A	330	2.503
										E988A	330	2.2278
										E988A	330	1.7983
										E988A	330	2.4498
										E988A	330	2.399
										E988A	330	2.2629
										E988A	330	2.3035
										E988A	330	2.0895
										ctr	340	1.5726
										ctr	340	1.4932
										ctr	340	1.5955
										ctr	340	1.7023
										ctr	340	1.8813
										ctr	340	1.6384
										ctr	340	1.5124
										ctr	340	1.5015
										ctr	340	1.4313
										ctr	340	1.733
										bmn	340	2.0625
										bmn	340	2.6344
										bmn	340	2.8805
										bmn	340	1.4249
										bmn	340	2.0894
										bmn	340	1.8439
										bmn	340	1.8739
										bmn	340	1.5724
										bmn	340	1.8187
										bmn	340	2.6341
										E988A	340	2.2201
										E988A	340	3.0379
										E988A	340	2.4889
										E988A	340	2.1972
										E988A	340	1.7707
										E988A	340	2.4449
										E988A	340	2.3962
										E988A	340	2.267
										E988A	340	2.3042
										E988A	340	2.0794
										ctr	350	1.5543
										ctr	350	1.4828
										ctr	350	1.5879
										ctr	350	1.7093
										ctr	350	1.8648
										ctr	350	1.6235
										ctr	350	1.5139
										ctr	350	1.4925
										ctr	350	1.4097
										ctr	350	1.7103
										bmn	350	2.0504
										bmn	350	2.6229
										bmn	350	2.8609
										bmn	350	1.457
										bmn	350	2.083
										bmn	350	1.8146
										bmn	350	1.8671
										bmn	350	1.5463
										bmn	350	1.821
										bmn	350	2.593
										E988A	350	2.2117
										E988A	350	3.0111
										E988A	350	2.45
										E988A	350	2.1845
										E988A	350	1.7225
										E988A	350	2.4339
										E988A	350	2.4036
										E988A	350	2.2456
										E988A	350	2.2742
										E988A	350	2.0672
										ctr	360	1.5478
										ctr	360	1.4868
										ctr	360	1.5601
										ctr	360	1.6912
										ctr	360	1.8384
										ctr	360	1.6113
										ctr	360	1.4846
										ctr	360	1.4895
										ctr	360	1.3909
										ctr	360	1.6915
										bmn	360	2.0625
										bmn	360	2.5991
										bmn	360	2.856
										bmn	360	1.4312
										bmn	360	2.0614
										bmn	360	1.8215
										bmn	360	1.8461
										bmn	360	1.5464
										bmn	360	1.8126
										bmn	360	2.5755
										E988A	360	2.1975
										E988A	360	2.9805
										E988A	360	2.4263
										E988A	360	2.152
										E988A	360	1.7239
										E988A	360	2.4222
										E988A	360	2.3746
										E988A	360	2.2158
										E988A	360	2.2646
										E988A	360	2.0584
										ctr	370	1.5394
										ctr	370	1.4801
										ctr	370	1.5618
										ctr	370	1.6614
										ctr	370	1.8217
										ctr	370	1.6015
										ctr	370	1.4756
										ctr	370	1.4692
										ctr	370	1.3951
										ctr	370	1.6786
										bmn	370	2.0449
										bmn	370	2.5916
										bmn	370	2.8251
										bmn	370	1.4301
										bmn	370	2.0471
										bmn	370	1.8298
										bmn	370	1.8527
										bmn	370	1.5465
										bmn	370	1.7967
										bmn	370	2.5386
										E988A	370	2.1924
										E988A	370	2.9699
										E988A	370	2.3872
										E988A	370	2.1398
										E988A	370	1.7261
										E988A	370	2.3926
										E988A	370	2.3683
										E988A	370	2.2104
										E988A	370	2.2531
										E988A	370	2.046
										ctr	380	1.5189
										ctr	380	1.4641
										ctr	380	1.5699
										ctr	380	1.6443
										ctr	380	1.8168
										ctr	380	1.5912
										ctr	380	1.4701
										ctr	380	1.4731
										ctr	380	1.3615
										ctr	380	1.6708
										bmn	380	2.029
										bmn	380	2.5803
										bmn	380	2.834
										bmn	380	1.4319
										bmn	380	2.0236
										bmn	380	1.8067
										bmn	380	1.8304
										bmn	380	1.5543
										bmn	380	1.7734
										bmn	380	2.53
										E988A	380	2.17
										E988A	380	2.9388
										E988A	380	2.3834
										E988A	380	2.1426
										E988A	380	1.6889
										E988A	380	2.3791
										E988A	380	2.3568
										E988A	380	2.1912
										E988A	380	2.25
										E988A	380	2.0328
										ctr	390	1.5074
										ctr	390	1.4636
										ctr	390	1.5478
										ctr	390	1.639
										ctr	390	1.7961
										ctr	390	1.57
										ctr	390	1.4529
										ctr	390	1.4606
										ctr	390	1.357
										ctr	390	1.6558
										bmn	390	2.0256
										bmn	390	2.5738
										bmn	390	2.7859
										bmn	390	1.4126
										bmn	390	1.991
										bmn	390	1.798
										bmn	390	1.8243
										bmn	390	1.5392
										bmn	390	1.7683
										bmn	390	2.542
										E988A	390	2.1496
										E988A	390	2.9125
										E988A	390	2.3481
										E988A	390	2.1213
										E988A	390	1.6783
										E988A	390	2.3579
										E988A	390	2.3507
										E988A	390	2.1658
										E988A	390	2.2167
										E988A	390	2.0303
										ctr	400	1.4945
										ctr	400	1.4545
										ctr	400	1.5307
										ctr	400	1.6399
										ctr	400	1.7966
										ctr	400	1.5697
										ctr	400	1.4461
										ctr	400	1.4457
										ctr	400	1.346
										ctr	400	1.6463
										bmn	400	2.0276
										bmn	400	2.5624
										bmn	400	2.7869
										bmn	400	1.419
										bmn	400	2.0227
										bmn	400	1.793
										bmn	400	1.8192
										bmn	400	1.5386
										bmn	400	1.7657
										bmn	400	2.5077
										E988A	400	2.1412
										E988A	400	2.8801
										E988A	400	2.3405
										E988A	400	2.1107
										E988A	400	1.6867
										E988A	400	2.3316
										E988A	400	2.3521
										E988A	400	2.1475
										E988A	400	2.2215
										E988A	400	2.02
										ctr	410	1.4803
										ctr	410	1.459
										ctr	410	1.5157
										ctr	410	1.6097
										ctr	410	1.7884
										ctr	410	1.5586
										ctr	410	1.4292
										ctr	410	1.4345
										ctr	410	1.3431
										ctr	410	1.6261
										bmn	410	2.0285
										bmn	410	2.5602
										bmn	410	2.7654
										bmn	410	1.4078
										bmn	410	2.0079
										bmn	410	1.7891
										bmn	410	1.8065
										bmn	410	1.5241
										bmn	410	1.7737
										bmn	410	2.5052
										E988A	410	2.1425
										E988A	410	2.8409
										E988A	410	2.3516
										E988A	410	2.1006
										E988A	410	1.6693
										E988A	410	2.4078
										E988A	410	2.3211
										E988A	410	2.1597
										E988A	410	2.2091
										E988A	410	2.0213
										ctr	420	1.4704
										ctr	420	1.4539
										ctr	420	1.5113
										ctr	420	1.6226
										ctr	420	1.7861
										ctr	420	1.5439
										ctr	420	1.4243
										ctr	420	1.4309
										ctr	420	1.3437
										ctr	420	1.6234
										bmn	420	2.0325
										bmn	420	2.5447
										bmn	420	2.769
										bmn	420	1.4022
										bmn	420	1.9953
										bmn	420	1.7495
										bmn	420	1.8079
										bmn	420	1.5166
										bmn	420	1.7614
										bmn	420	2.4721
										E988A	420	2.1281
										E988A	420	2.8445
										E988A	420	2.2967
										E988A	420	2.1022
										E988A	420	1.648
										E988A	420	2.3281
										E988A	420	2.3314
										E988A	420	2.1205
										E988A	420	2.1816
										E988A	420	2.001
										ctr	430	1.4556
										ctr	430	1.4373
										ctr	430	1.5082
										ctr	430	1.6061
										ctr	430	1.7633
										ctr	430	1.5326
										ctr	430	1.4127
										ctr	430	1.4113
										ctr	430	1.3366
										ctr	430	1.6153
										bmn	430	2.0311
										bmn	430	2.5231
										bmn	430	2.7513
										bmn	430	1.3877
										bmn	430	1.9856
										bmn	430	1.766
										bmn	430	1.8192
										bmn	430	1.5057
										bmn	430	1.7519
										bmn	430	2.4692
										E988A	430	2.0986
										E988A	430	2.8149
										E988A	430	2.3037
										E988A	430	2.0579
										E988A	430	1.6464
										E988A	430	2.3211
										E988A	430	2.3125
										E988A	430	2.1083
										E988A	430	2.1806
										E988A	430	1.9924
										ctr	440	1.4475
										ctr	440	1.4371
										ctr	440	1.4996
										ctr	440	1.5962
										ctr	440	1.7462
										ctr	440	1.5302
										ctr	440	1.3999
										ctr	440	1.4033
										ctr	440	1.3329
										ctr	440	1.6075
										bmn	440	1.9876
										bmn	440	2.5301
										bmn	440	2.7273
										bmn	440	1.4086
										bmn	440	1.989
										bmn	440	1.7716
										bmn	440	1.8079
										bmn	440	1.5195
										bmn	440	1.737
										bmn	440	2.4599
										E988A	440	2.0959
										E988A	440	2.8038
										E988A	440	2.2852
										E988A	440	2.0437
										E988A	440	1.6392
										E988A	440	2.281
										E988A	440	2.3217
										E988A	440	2.1071
										E988A	440	2.1737
										E988A	440	1.9767
										ctr	450	1.4399
										ctr	450	1.4399
										ctr	450	1.4898
										ctr	450	1.5855
										ctr	450	1.747
										ctr	450	1.5125
										ctr	450	1.393
										ctr	450	1.3878
										ctr	450	1.3205
										ctr	450	1.5938
										bmn	450	2.0063
										bmn	450	2.5121
										bmn	450	2.7599
										bmn	450	1.38
										bmn	450	1.9774
										bmn	450	1.7376
										bmn	450	1.7864
										bmn	450	1.5078
										bmn	450	1.7142
										bmn	450	2.4153
										E988A	450	2.0841
										E988A	450	2.7696
										E988A	450	2.2768
										E988A	450	2.0275
										E988A	450	1.626
										E988A	450	2.2953
										E988A	450	2.3026
										E988A	450	2.0817
										E988A	450	2.1355
										E988A	450	1.9755
										ctr	460	1.4376
										ctr	460	1.4492
										ctr	460	1.4762
										ctr	460	1.5621
										ctr	460	1.7206
										ctr	460	1.5051
										ctr	460	1.3935
										ctr	460	1.394
										ctr	460	1.3136
										ctr	460	1.5764
										bmn	460	2.0122
										bmn	460	2.5169
										bmn	460	2.7206
										bmn	460	1.3926
										bmn	460	1.9613
										bmn	460	1.7492
										bmn	460	1.7909
										bmn	460	1.4951
										bmn	460	1.7066
										bmn	460	2.4187
										E988A	460	2.0841
										E988A	460	2.759
										E988A	460	2.2599
										E988A	460	2.0223
										E988A	460	1.6265
										E988A	460	2.3194
										E988A	460	2.2833
										E988A	460	2.0524
										E988A	460	2.1454
										E988A	460	1.9689
										ctr	470	1.4167
										ctr	470	1.4301
										ctr	470	1.4709
										ctr	470	1.5536
										ctr	470	1.7281
										ctr	470	1.5019
										ctr	470	1.3906
										ctr	470	1.3739
										ctr	470	1.298
										ctr	470	1.5649
										bmn	470	2.0111
										bmn	470	2.5029
										bmn	470	2.686
										bmn	470	1.3725
										bmn	470	1.9604
										bmn	470	1.717
										bmn	470	1.7911
										bmn	470	1.489
										bmn	470	1.7253
										bmn	470	2.4112
										E988A	470	2.0633
										E988A	470	2.7218
										E988A	470	2.2408
										E988A	470	2.01
										E988A	470	1.6076
										E988A	470	2.2749
										E988A	470	2.3031
										E988A	470	2.0405
										E988A	470	2.1332
										E988A	470	1.9578
										ctr	480	1.4095
										ctr	480	1.428
										ctr	480	1.4677
										ctr	480	1.5319
										ctr	480	1.7139
										ctr	480	1.4781
										ctr	480	1.3764
										ctr	480	1.3721
										ctr	480	1.2934
										ctr	480	1.5667
										bmn	480	2.0069
										bmn	480	2.4905
										bmn	480	2.6986
										bmn	480	1.3886
										bmn	480	1.9192
										bmn	480	1.7356
										bmn	480	1.7892
										bmn	480	1.4826
										bmn	480	1.7105
										bmn	480	2.4034
										E988A	480	2.0563
										E988A	480	2.7231
										E988A	480	2.2377
										E988A	480	2.0069
										E988A	480	1.6008
										E988A	480	2.2691
										E988A	480	2.2764
										E988A	480	2.0206
										E988A	480	2.1098
										E988A	480	1.9486
										ctr	490	1.4146
										ctr	490	1.4306
										ctr	490	1.454
										ctr	490	1.5426
										ctr	490	1.7061
										ctr	490	1.472
										ctr	490	1.3719
										ctr	490	1.3522
										ctr	490	1.2927
										ctr	490	1.5562
										bmn	490	1.9827
										bmn	490	2.4941
										bmn	490	2.7162
										bmn	490	1.376
										bmn	490	1.9247
										bmn	490	1.7174
										bmn	490	1.7719
										bmn	490	1.4798
										bmn	490	1.6793
										bmn	490	2.4188
										E988A	490	2.0555
										E988A	490	2.7123
										E988A	490	2.2061
										E988A	490	2.0031
										E988A	490	1.596
										E988A	490	2.2676
										E988A	490	2.2786
										E988A	490	2.0278
										E988A	490	2.0937
										E988A	490	1.9363
										ctr	500	1.3919
										ctr	500	1.4277
										ctr	500	1.4536
										ctr	500	1.5194
										ctr	500	1.6925
										ctr	500	1.4607
										ctr	500	1.3725
										ctr	500	1.3525
										ctr	500	1.2828
										ctr	500	1.5377
										bmn	500	1.9739
										bmn	500	2.4816
										bmn	500	2.6945
										bmn	500	1.3711
										bmn	500	1.8996
										bmn	500	1.7168
										bmn	500	1.7706
										bmn	500	1.474
										bmn	500	1.6779
										bmn	500	2.3844
										E988A	500	2.0297
										E988A	500	2.6677
										E988A	500	2.1925
										E988A	500	1.9898
										E988A	500	1.5932
										E988A	500	2.2661
										E988A	500	2.2597
										E988A	500	2.002
										E988A	500	2.0783
										E988A	500	1.9289
										ctr	510	1.3852
										ctr	510	1.4203
										ctr	510	1.4385
										ctr	510	1.5173
										ctr	510	1.6943
										ctr	510	1.4616
										ctr	510	1.3672
										ctr	510	1.3468
										ctr	510	1.2833
										ctr	510	1.5212
										bmn	510	1.9773
										bmn	510	2.4833
										bmn	510	2.7073
										bmn	510	1.3657
										bmn	510	1.8925
										bmn	510	1.6792
										bmn	510	1.7511
										bmn	510	1.4595
										bmn	510	1.6605
										bmn	510	2.3529
										E988A	510	2.0178
										E988A	510	2.6494
										E988A	510	2.1906
										E988A	510	1.9863
										E988A	510	1.5735
										E988A	510	2.2734
										E988A	510	2.254
										E988A	510	1.9903
										E988A	510	2.0854
										E988A	510	1.917
										ctr	520	1.3886
										ctr	520	1.414
										ctr	520	1.42
										ctr	520	1.517
										ctr	520	1.6726
										ctr	520	1.4496
										ctr	520	1.3516
										ctr	520	1.3299
										ctr	520	1.2675
										ctr	520	1.5138
										bmn	520	1.98
										bmn	520	2.4663
										bmn	520	2.6839
										bmn	520	1.3498
										bmn	520	1.895
										bmn	520	1.702
										bmn	520	1.7554
										bmn	520	1.4621
										bmn	520	1.6927
										bmn	520	2.3789
										E988A	520	2.0161
										E988A	520	2.6344
										E988A	520	2.1663
										E988A	520	1.9647
										E988A	520	1.5724
										E988A	520	2.2554
										E988A	520	2.2486
										E988A	520	1.9967
										E988A	520	2.054
										E988A	520	1.907
										ctr	530	1.3778
										ctr	530	1.408
										ctr	530	1.4069
										ctr	530	1.5116
										ctr	530	1.6698
										ctr	530	1.4383
										ctr	530	1.3393
										ctr	530	1.3251
										ctr	530	1.2806
										ctr	530	1.4999
										bmn	530	1.9697
										bmn	530	2.4579
										bmn	530	2.6843
										bmn	530	1.3716
										bmn	530	1.8744
										bmn	530	1.6916
										bmn	530	1.7591
										bmn	530	1.4517
										bmn	530	1.6717
										bmn	530	2.343
										E988A	530	2.0015
										E988A	530	2.6162
										E988A	530	2.1422
										E988A	530	1.9543
										E988A	530	1.5603
										E988A	530	2.25
										E988A	530	2.2339
										E988A	530	1.949
										E988A	530	2.0314
										E988A	530	1.9056
										ctr	540	1.3693
										ctr	540	1.4016
										ctr	540	1.3998
										ctr	540	1.4969
										ctr	540	1.6423
										ctr	540	1.4134
										ctr	540	1.3518
										ctr	540	1.3254
										ctr	540	1.2839
										ctr	540	1.5052
										bmn	540	1.9417
										bmn	540	2.4745
										bmn	540	2.6703
										bmn	540	1.3665
										bmn	540	1.9015
										bmn	540	1.6907
										bmn	540	1.7533
										bmn	540	1.4436
										bmn	540	1.6678
										bmn	540	2.3658
										E988A	540	1.9764
										E988A	540	2.5847
										E988A	540	2.1364
										E988A	540	1.9502
										E988A	540	1.5452
										E988A	540	2.2361
										E988A	540	2.2217
										E988A	540	1.952
										E988A	540	2.0143
										E988A	540	1.898
										ctr	550	1.3544
										ctr	550	1.3981
										ctr	550	1.395
										ctr	550	1.5007
										ctr	550	1.6405
										ctr	550	1.4232
										ctr	550	1.3325
										ctr	550	1.3199
										ctr	550	1.2623
										ctr	550	1.5002
										bmn	550	1.9363
										bmn	550	2.4575
										bmn	550	2.6531
										bmn	550	1.3664
										bmn	550	1.8664
										bmn	550	1.68
										bmn	550	1.7278
										bmn	550	1.4359
										bmn	550	1.6517
										bmn	550	2.3471
										E988A	550	1.9799
										E988A	550	2.5824
										E988A	550	2.1318
										E988A	550	1.9325
										E988A	550	1.5482
										E988A	550	2.2358
										E988A	550	2.2138
										E988A	550	1.9419
										E988A	550	2.0092
										E988A	550	1.8898
										ctr	560	1.3561
										ctr	560	1.3925
										ctr	560	1.3912
										ctr	560	1.4902
										ctr	560	1.6322
										ctr	560	1.402
										ctr	560	1.3259
										ctr	560	1.3116
										ctr	560	1.2656
										ctr	560	1.4931
										bmn	560	1.911
										bmn	560	2.4471
										bmn	560	2.6522
										bmn	560	1.3587
										bmn	560	1.8116
										bmn	560	1.705
										bmn	560	1.7403
										bmn	560	1.4385
										bmn	560	1.6349
										bmn	560	2.3515
										E988A	560	1.9651
										E988A	560	2.6001
										E988A	560	2.1148
										E988A	560	1.9066
										E988A	560	1.5386
										E988A	560	2.2336
										E988A	560	2.2089
										E988A	560	1.9336
										E988A	560	2.0156
										E988A	560	1.8748
										ctr	570	1.3524
										ctr	570	1.3975
										ctr	570	1.3823
										ctr	570	1.4712
										ctr	570	1.6391
										ctr	570	1.4068
										ctr	570	1.3256
										ctr	570	1.3158
										ctr	570	1.272
										ctr	570	1.486
										bmn	570	1.9305
										bmn	570	2.4318
										bmn	570	2.6461
										bmn	570	1.3632
										bmn	570	1.8557
										bmn	570	1.708
										bmn	570	1.7438
										bmn	570	1.4433
										bmn	570	1.6485
										bmn	570	2.3105
										E988A	570	1.9689
										E988A	570	2.5624
										E988A	570	2.0961
										E988A	570	1.9237
										E988A	570	1.5296
										E988A	570	2.1813
										E988A	570	2.2072
										E988A	570	1.9247
										E988A	570	1.9737
										E988A	570	1.872
										ctr	580	1.3384
										ctr	580	1.4003
										ctr	580	1.3812
										ctr	580	1.4648
										ctr	580	1.6322
										ctr	580	1.396
										ctr	580	1.3165
										ctr	580	1.2985
										ctr	580	1.25
										ctr	580	1.4815
										bmn	580	1.9419
										bmn	580	2.4333
										bmn	580	2.6418
										bmn	580	1.3389
										bmn	580	1.824
										bmn	580	1.6809
										bmn	580	1.7313
										bmn	580	1.4233
										bmn	580	1.629
										bmn	580	2.3155
										E988A	580	1.9529
										E988A	580	2.5454
										E988A	580	2.0978
										E988A	580	1.8985
										E988A	580	1.512
										E988A	580	2.1715
										E988A	580	2.2098
										E988A	580	1.9045
										E988A	580	1.9703
										E988A	580	1.8595

## Sheet: Suppl.Figure2
Suppl.Fig.2A										Suppl.Fig.2B
	time (s)	PARP-2 mean-ctrl	PARP-2 ctrl SEM	Mean BMN 0,1 µM	BMN 0,1 µM SEM					time (s)	PARP-2 ctrl mean	PARP-2 ctrl SEM	PARP-2 BMN 10 µM mean	PARP-2 BMN 10 µM SEM
	0	1	0	1	0					0	1	0	1	0
	1.037	1.0902	0.0161	1.1406	0.0214					1.036	1.0962	0.0165	1.1545	0.0198
	10	1.3833	0.016	1.3757	0.0655					9.999	1.3833	0.0345	1.371	0.0773
	20.001	1.4971	0.023	1.4087	0.0754					20.001	1.5146	0.0376	1.3758	0.0884
	30.001	1.5791	0.0322	1.4288	0.0738					30.002	1.5921	0.0418	1.3824	0.097
	40.002	1.6403	0.0362	1.4397	0.0729					40.003	1.6482	0.0445	1.3853	0.0956
	50.004	1.6734	0.0403	1.4601	0.0738					50.003	1.6804	0.046	1.3873	0.0964
	60.004	1.6951	0.0419	1.485	0.0843					60.004	1.7052	0.0466	1.3943	0.0968
	70.005	1.7067	0.0453	1.4925	0.0842					70.005	1.7124	0.0488	1.4008	0.0988
	80.006	1.7134	0.0466	1.5039	0.082					80.005	1.7146	0.048	1.4112	0.1024
	90.006	1.7167	0.048	1.5071	0.0853					90.007	1.7125	0.0491	1.4094	0.0996
	100.007	1.7039	0.0514	1.5127	0.0848					100.007	1.7135	0.0493	1.4235	0.1012
	110.007	1.6986	0.0586	1.5108	0.0834					110.008	1.6987	0.0495	1.4253	0.1031
	120.009	1.6889	0.0592	1.5352	0.0891					120.008	1.6954	0.0497	1.4307	0.1018
	130.01	1.6808	0.0602	1.5415	0.0932					130.009	1.6879	0.0504	1.4399	0.1038
	140.011	1.659	0.0632	1.5415	0.0901					140.01	1.6776	0.049	1.4338	0.101
	150.011	1.6495	0.0669	1.548	0.0908					150.011	1.6647	0.0494	1.4433	0.0999
	160.011	1.6402	0.0664	1.558	0.0916					160.012	1.6584	0.0509	1.445	0.1039
	170.012	1.6325	0.0699	1.5524	0.0935					170.013	1.6453	0.0508	1.4568	0.1045
	180.013	1.6156	0.072	1.5609	0.0944					180.014	1.6367	0.0514	1.4583	0.103
	190.015	1.6067	0.0725	1.5658	0.0941					190.014	1.6295	0.0503	1.4615	0.1025
	200.015	1.5871	0.0715	1.5694	0.098					200.015	1.6197	0.0507	1.4587	0.1022
	210.016	1.5825	0.0714	1.5749	0.0938					210.016	1.6097	0.0497	1.4606	0.1009
	220.016	1.5694	0.0753	1.5787	0.0933					220.018	1.5951	0.0503	1.4647	0.1023
	230.017	1.5579	0.0756	1.5844	0.0956					230.017	1.5839	0.051	1.4677	0.1009
	240.018	1.5506	0.0766	1.5763	0.0948					240.019	1.5782	0.0499	1.4699	0.1002
	250.018	1.5438	0.0769	1.5792	0.0927					250.02	1.5687	0.0505	1.4697	0.1011
	260.02	1.5357	0.0756	1.5916	0.0933					260.02	1.5597	0.0495	1.475	0.1009
	270.02	1.5272	0.0766	1.5876	0.0929					270.022	1.5501	0.0486	1.4742	0.0977
	280.021	1.5178	0.078	1.5936	0.0968					280.022	1.5415	0.0487	1.4686	0.0967
	290.022	1.5056	0.0782	1.5867	0.092					290.022	1.529	0.0485	1.4705	0.0985
	300.022	1.4934	0.0768	1.5861	0.0968					300.023	1.5213	0.0494	1.4732	0.0948
	310.023	1.4932	0.0796	1.5892	0.09					310.024	1.5099	0.0488	1.4714	0.0945
	320.023	1.4886	0.0782	1.5819	0.0906					320.025	1.5021	0.048	1.4715	0.093
	330.026	1.4802	0.0791	1.5919	0.0917					330.026	1.4922	0.0469	1.4725	0.0917
	340.026	1.4709	0.0748	1.5937	0.0927					340.026	1.4847	0.046	1.4808	0.0935
	350.026	1.4675	0.0747	1.5924	0.0896					350.027	1.4756	0.046	1.4779	0.0917
	360.027	1.464	0.0743	1.5987	0.0891					360.029	1.4681	0.0474	1.4766	0.0919
	370.027	1.4554	0.073	1.584	0.0891					370.029	1.4615	0.046	1.4754	0.0903
	380.03	1.4452	0.0721	1.5813	0.0901					380.029	1.4597	0.0433	1.4812	0.0894
	390.03	1.4365	0.072	1.5768	0.0869					390.03	1.4516	0.0448	1.4809	0.0901
	400.031	1.4375	0.0726	1.5807	0.089					400.032	1.4383	0.0431	1.4844	0.0896
	410.031	1.4261	0.0725	1.5701	0.0889					410.032	1.4323	0.0432	1.483	0.0875
	420.031	1.4287	0.0746	1.5768	0.0848					420.033	1.4274	0.0426	1.4783	0.086
	430.033	1.4247	0.0735	1.5724	0.0873					430.033	1.4233	0.0407	1.4787	0.0874
	440.037	1.4132	0.0718	1.5809	0.0879					440.033	1.42	0.0407	1.4792	0.0868
	450.035	1.4071	0.0737	1.5666	0.0832					450.036	1.4097	0.0401	1.486	0.0854
	460.035	1.4057	0.0735	1.5738	0.0843					460.036	1.4111	0.0396	1.4845	0.0833
	470.036	1.4052	0.0704	1.5716	0.0843					470.036	1.4018	0.0388	1.4831	0.0848
	480.037	1.3951	0.0734	1.5592	0.0836					480.037	1.3966	0.0386	1.4888	0.0843
	490.037	1.3877	0.0721	1.5691	0.0866					490.038	1.3909	0.0368	1.4826	0.0839
	500.038	1.3845	0.0682	1.5573	0.0832					500.039	1.3916	0.0374	1.4825	0.0844
	510.038	1.3793	0.0665	1.5658	0.0809					510.04	1.3852	0.0385	1.483	0.0839
	520.041	1.376	0.0701	1.5683	0.0832					520.04	1.3871	0.0378	1.4904	0.0819
	530.041	1.3664	0.0704	1.5607	0.0802					530.041	1.3823	0.0341	1.4867	0.0808
	540.042	1.3606	0.069	1.5674	0.0793					540.042	1.3748	0.0359	1.4888	0.083
	550.042	1.3591	0.0657	1.5702	0.0794					550.043	1.37	0.0353	1.4908	0.0837
	560.042	1.3512	0.0681	1.5765	0.0784					560.043	1.3718	0.036	1.4818	0.0798
	570.044	1.3479	0.0689	1.572	0.074					570.045	1.3663	0.0345	1.4821	0.0795
	580.045	1.3444	0.0672	1.5735	0.0735					580.045	1.3663	0.0353	1.4804	0.0794
	Suppl.Fig.2A									Suppl.Fig.2B
	Raw data PARP-2 BMN 0,1 uM									Raw data PARP-2 BMN 10 uM
	treatment PARP-2 BMN 0,1 µM	time (s)	result							treatment PARP-2 BMN 10 µM	time (s)	result
	ctr	0	1							ctr	0	1
	ctr	0	1							ctr	0	1
	ctr	0	1							ctr	0	1
	ctr	0	1							ctr	0	1
	ctr	0	1							ctr	0	1
	ctr	0	1							ctr	0	1
	ctr	0	1							ctr	0	1
	ctr	0	1							ctr	0	1
	bmn	0	1							ctr	0	1
	bmn	0	1							ctr	0	1
	bmn	0	1							bmn	0	1
	bmn	0	1							bmn	0	1
	bmn	0	1							bmn	0	1
	bmn	0	1							bmn	0	1
	bmn	0	1							bmn	0	1
	bmn	0	1							bmn	0	1
	ctr	1	1.1749							bmn	0	1
	ctr	1	1.0897							bmn	0	1
	ctr	1	1.0583							bmn	0	1
	ctr	1	1.0608							bmn	0	1
	ctr	1	1.0586							bmn	0	1
	ctr	1	1.0494							bmn	0	1
	ctr	1	1.0873							ctr	1	1.0735
	ctr	1	1.1428							ctr	1	1.2093
	bmn	1	1.0797							ctr	1	1.0797
	bmn	1	1.1853							ctr	1	1.0708
	bmn	1	1.0878							ctr	1	1.0296
	bmn	1	1.1948							ctr	1	1.121
	bmn	1	1.0638							ctr	1	1.124
	bmn	1	1.2114							ctr	1	1.0582
	bmn	1	1.1111							ctr	1	1.0603
	bmn	1	1.1909							ctr	1	1.1358
	ctr	10	1.4013							bmn	1	1.13
	ctr	10	1.4353							bmn	1	1.1894
	ctr	10	1.2887							bmn	1	1.2577
	ctr	10	1.36							bmn	1	1.1063
	ctr	10	1.3994							bmn	1	1.1933
	ctr	10	1.4231							bmn	1	1.1447
	ctr	10	1.377							bmn	1	1.0791
	ctr	10	1.3813							bmn	1	1.1283
	bmn	10	1.3805							bmn	1	1.1764
	bmn	10	1.3655							bmn	1	1.0477
	bmn	10	1.211							bmn	1	1.12
	bmn	10	1.4114							bmn	1	1.2809
	bmn	10	1.122							ctr	10	1.3442
	bmn	10	1.6384							ctr	10	1.5462
	bmn	10	1.2511							ctr	10	1.3937
	bmn	10	1.626							ctr	10	1.346
	ctr	20	1.4105							ctr	10	1.1835
	ctr	20	1.5845							ctr	10	1.419
	ctr	20	1.4086							ctr	10	1.5323
	ctr	20	1.4942							ctr	10	1.2997
	ctr	20	1.5011							ctr	10	1.324
	ctr	20	1.5691							ctr	10	1.4448
	ctr	20	1.5303							bmn	10	1.5172
	ctr	20	1.4787							bmn	10	1.6636
	bmn	20	1.5298							bmn	10	2.0185
	bmn	20	1.3432							bmn	10	1.1465
	bmn	20	1.2352							bmn	10	1.2591
	bmn	20	1.4237							bmn	10	1.2535
	bmn	20	1.1177							bmn	10	1.1458
	bmn	20	1.6536							bmn	10	1.204
	bmn	20	1.2447							bmn	10	1.4267
	bmn	20	1.7217							bmn	10	1.0784
	ctr	30	1.4553							bmn	10	1.2757
	ctr	30	1.6912							bmn	10	1.4629
	ctr	30	1.4543							ctr	20	1.5105
	ctr	30	1.5846							ctr	20	1.6501
	ctr	30	1.5882							ctr	20	1.555
	ctr	30	1.6946							ctr	20	1.4786
	ctr	30	1.6078							ctr	20	1.2983
	ctr	30	1.5572							ctr	20	1.5555
	bmn	30	1.622							ctr	20	1.726
	bmn	30	1.3971							ctr	20	1.4311
	bmn	30	1.2366							ctr	20	1.4374
	bmn	30	1.4339							ctr	20	1.5031
	bmn	30	1.1276							bmn	20	1.5542
	bmn	30	1.6469							bmn	20	1.6593
	bmn	30	1.2768							bmn	20	2.1723
	bmn	30	1.6899							bmn	20	1.1292
	ctr	40	1.5203							bmn	20	1.2493
	ctr	40	1.7743							bmn	20	1.2137
	ctr	40	1.5155							bmn	20	1.1423
	ctr	40	1.6489							bmn	20	1.2191
	ctr	40	1.5929							bmn	20	1.3985
	ctr	40	1.7865							bmn	20	1.0818
	ctr	40	1.6733							bmn	20	1.2586
	ctr	40	1.6111							bmn	20	1.4317
	bmn	40	1.6637							ctr	30	1.6386
	bmn	40	1.3951							ctr	30	1.696
	bmn	40	1.261							ctr	30	1.6425
	bmn	40	1.4193							ctr	30	1.5593
	bmn	40	1.148							ctr	30	1.36
	bmn	40	1.6675							ctr	30	1.6629
	bmn	40	1.2905							ctr	30	1.8374
	bmn	40	1.6724							ctr	30	1.4954
	ctr	50	1.542							ctr	30	1.5067
	ctr	50	1.8365							ctr	30	1.5225
	ctr	50	1.546							bmn	30	1.5702
	ctr	50	1.6835							bmn	30	1.6877
	ctr	50	1.6171							bmn	30	2.2822
	ctr	50	1.8273							bmn	30	1.1337
	ctr	50	1.71							bmn	30	1.2539
	ctr	50	1.625							bmn	30	1.2144
	bmn	50	1.7376							bmn	30	1.139
	bmn	50	1.4127							bmn	30	1.2018
	bmn	50	1.2846							bmn	30	1.369
	bmn	50	1.4442							bmn	30	1.0793
	bmn	50	1.1706							bmn	30	1.2653
	bmn	50	1.6864							bmn	30	1.3919
	bmn	50	1.3003							ctr	40	1.7142
	bmn	50	1.6448							ctr	40	1.7348
	ctr	60	1.5765							ctr	40	1.6962
	ctr	60	1.8477							ctr	40	1.621
	ctr	60	1.5648							ctr	40	1.4264
	ctr	60	1.7256							ctr	40	1.7125
	ctr	60	1.6183							ctr	40	1.9309
	ctr	60	1.8759							ctr	40	1.5562
	ctr	60	1.7197							ctr	40	1.5498
	ctr	60	1.6324							ctr	40	1.5404
	bmn	60	1.8105							bmn	40	1.5864
	bmn	60	1.4349							bmn	40	1.6829
	bmn	60	1.2805							bmn	40	2.2711
	bmn	60	1.4449							bmn	40	1.1361
	bmn	60	1.159							bmn	40	1.2572
	bmn	60	1.7553							bmn	40	1.2232
	bmn	60	1.3146							bmn	40	1.1439
	bmn	60	1.6801							bmn	40	1.2203
	ctr	70	1.5734							bmn	40	1.359
	ctr	70	1.8589							bmn	40	1.0859
	ctr	70	1.5887							bmn	40	1.2735
	ctr	70	1.755							bmn	40	1.3848
	ctr	70	1.6031							ctr	50	1.7615
	ctr	70	1.9082							ctr	50	1.7487
	ctr	70	1.7351							ctr	50	1.7163
	ctr	70	1.6314							ctr	50	1.6625
	bmn	70	1.8237							ctr	50	1.4697
	bmn	70	1.4598							ctr	50	1.7366
	bmn	70	1.2757							ctr	50	1.9854
	bmn	70	1.4506							ctr	50	1.6139
	bmn	70	1.1761							ctr	50	1.5793
	bmn	70	1.7717							ctr	50	1.5299
	bmn	70	1.3193							bmn	50	1.5795
	bmn	70	1.6629							bmn	50	1.703
	ctr	80	1.6294							bmn	50	2.2722
	ctr	80	1.8675							bmn	50	1.1278
	ctr	80	1.6002							bmn	50	1.2627
	ctr	80	1.7383							bmn	50	1.2129
	ctr	80	1.5899							bmn	50	1.1431
	ctr	80	1.9362							bmn	50	1.2195
	ctr	80	1.7407							bmn	50	1.3838
	ctr	80	1.605							bmn	50	1.0814
	bmn	80	1.8499							bmn	50	1.2812
	bmn	80	1.453							bmn	50	1.3808
	bmn	80	1.2897							ctr	60	1.7896
	bmn	80	1.4841							ctr	60	1.7522
	bmn	80	1.202							ctr	60	1.7291
	bmn	80	1.7565							ctr	60	1.698
	bmn	80	1.3347							ctr	60	1.5
	bmn	80	1.6615							ctr	60	1.7572
	ctr	90	1.6634							ctr	60	2.0236
	ctr	90	1.8503							ctr	60	1.6601
	ctr	90	1.5948							ctr	60	1.5984
	ctr	90	1.7536							ctr	60	1.5441
	ctr	90	1.5656							bmn	60	1.5846
	ctr	90	1.9594							bmn	60	1.7024
	ctr	90	1.7315							bmn	60	2.2912
	ctr	90	1.615							bmn	60	1.1427
	bmn	90	1.8562							bmn	60	1.267
	bmn	90	1.439							bmn	60	1.2257
	bmn	90	1.2998							bmn	60	1.1399
	bmn	90	1.4801							bmn	60	1.2499
	bmn	90	1.192							bmn	60	1.3855
	bmn	90	1.8095							bmn	60	1.0856
	bmn	90	1.3382							bmn	60	1.283
	bmn	90	1.6425							bmn	60	1.3738
	ctr	100	1.6285							ctr	70	1.8029
	ctr	100	1.848							ctr	70	1.7712
	ctr	100	1.5906							ctr	70	1.7128
	ctr	100	1.7225							ctr	70	1.6955
	ctr	100	1.5402							ctr	70	1.5087
	ctr	100	1.971							ctr	70	1.7851
	ctr	100	1.7255							ctr	70	2.0459
	ctr	100	1.605							ctr	70	1.6577
	bmn	100	1.848							ctr	70	1.603
	bmn	100	1.5092							ctr	70	1.5412
	bmn	100	1.2904							bmn	70	1.5939
	bmn	100	1.467							bmn	70	1.706
	bmn	100	1.1852							bmn	70	2.3261
	bmn	100	1.812							bmn	70	1.1492
	bmn	100	1.3518							bmn	70	1.2848
	bmn	100	1.6379							bmn	70	1.2364
	ctr	110	1.6753							bmn	70	1.1444
	ctr	110	1.855							bmn	70	1.2519
	ctr	110	1.5895							bmn	70	1.3811
	ctr	110	1.7214							bmn	70	1.0906
	ctr	110	1.5092							bmn	70	1.2876
	ctr	110	1.9966							bmn	70	1.3571
	ctr	110	1.7162							ctr	80	1.8035
	ctr	110	1.5254							ctr	80	1.7822
	bmn	110	1.8509							ctr	80	1.7008
	bmn	110	1.4925							ctr	80	1.7151
	bmn	110	1.3037							ctr	80	1.5154
	bmn	110	1.4733							ctr	80	1.7782
	bmn	110	1.1908							ctr	80	2.0399
	bmn	110	1.8099							ctr	80	1.666
	bmn	110	1.3482							ctr	80	1.6088
	bmn	110	1.6172							ctr	80	1.5367
	ctr	120	1.6663							bmn	80	1.5918
	ctr	120	1.8432							bmn	80	1.7294
	ctr	120	1.5835							bmn	80	2.3752
	ctr	120	1.7277							bmn	80	1.1541
	ctr	120	1.4696							bmn	80	1.2878
	ctr	120	1.9838							bmn	80	1.2472
	ctr	120	1.7038							bmn	80	1.1524
	ctr	120	1.5329							bmn	80	1.2482
	bmn	120	1.9021							bmn	80	1.4015
	bmn	120	1.497							bmn	80	1.0896
	bmn	120	1.3038							bmn	80	1.3025
	bmn	120	1.4895							bmn	80	1.3547
	bmn	120	1.2198							ctr	90	1.8075
	bmn	120	1.8517							ctr	90	1.738
	bmn	120	1.3475							ctr	90	1.6921
	bmn	120	1.6705							ctr	90	1.7154
	ctr	130	1.6567							ctr	90	1.5182
	ctr	130	1.8305							ctr	90	1.7611
	ctr	130	1.6011							ctr	90	2.0648
	ctr	130	1.7079							ctr	90	1.6845
	ctr	130	1.4569							ctr	90	1.6052
	ctr	130	1.9875							ctr	90	1.5382
	ctr	130	1.6942							bmn	90	1.5934
	ctr	130	1.5119							bmn	90	1.7435
	bmn	130	1.9426							bmn	90	2.3315
	bmn	130	1.525							bmn	90	1.1469
	bmn	130	1.3016							bmn	90	1.2952
	bmn	130	1.4491							bmn	90	1.2379
	bmn	130	1.2166							bmn	90	1.1482
	bmn	130	1.8802							bmn	90	1.2649
	bmn	130	1.3739							bmn	90	1.3922
	bmn	130	1.6434							bmn	90	1.0933
	ctr	140	1.6345							bmn	90	1.3049
	ctr	140	1.8143							bmn	90	1.361
	ctr	140	1.585							ctr	100	1.7984
	ctr	140	1.6686							ctr	100	1.7524
	ctr	140	1.4284							ctr	100	1.6851
	ctr	140	1.9919							ctr	100	1.7116
	ctr	140	1.662							ctr	100	1.5236
	ctr	140	1.487							ctr	100	1.7623
	bmn	140	1.9341							ctr	100	2.0672
	bmn	140	1.5412							ctr	100	1.7008
	bmn	140	1.3127							ctr	100	1.6022
	bmn	140	1.4617							ctr	100	1.5318
	bmn	140	1.2147							bmn	100	1.6099
	bmn	140	1.8614							bmn	100	1.7775
	bmn	140	1.3824							bmn	100	2.3539
	bmn	140	1.6242							bmn	100	1.1591
	ctr	150	1.6415							bmn	100	1.3148
	ctr	150	1.8008							bmn	100	1.2478
	ctr	150	1.5815							bmn	100	1.1464
	ctr	150	1.6468							bmn	100	1.2874
	ctr	150	1.3958							bmn	100	1.4037
	ctr	150	2.005							bmn	100	1.1019
	ctr	150	1.6559							bmn	100	1.312
	ctr	150	1.4691							bmn	100	1.3681
	bmn	150	1.9229							ctr	110	1.7948
	bmn	150	1.5456							ctr	110	1.737
	bmn	150	1.3248							ctr	110	1.6572
	bmn	150	1.4559							ctr	110	1.7094
	bmn	150	1.2197							ctr	110	1.5113
	bmn	150	1.8859							ctr	110	1.7345
	bmn	150	1.3764							ctr	110	2.0529
	bmn	150	1.653							ctr	110	1.6815
	ctr	160	1.6323							ctr	110	1.5989
	ctr	160	1.7566							ctr	110	1.509
	ctr	160	1.5777							bmn	110	1.6059
	ctr	160	1.6365							bmn	110	1.7881
	ctr	160	1.3762							bmn	110	2.3766
	ctr	160	2.0093							bmn	110	1.1481
	ctr	160	1.6453							bmn	110	1.3043
	ctr	160	1.4876							bmn	110	1.2681
	bmn	160	1.9304							bmn	110	1.1489
	bmn	160	1.5225							bmn	110	1.2764
	bmn	160	1.3211							bmn	110	1.4015
	bmn	160	1.4968							bmn	110	1.1046
	bmn	160	1.2251							bmn	110	1.3143
	bmn	160	1.8872							bmn	110	1.3668
	bmn	160	1.3813							ctr	120	1.7905
	bmn	160	1.6999							ctr	120	1.7398
	ctr	170	1.6555							ctr	120	1.6551
	ctr	170	1.745							ctr	120	1.7158
	ctr	170	1.5573							ctr	120	1.4994
	ctr	170	1.6085							ctr	120	1.7189
	ctr	170	1.3751							ctr	120	2.0464
	ctr	170	2.0267							ctr	120	1.6882
	ctr	170	1.6397							ctr	120	1.5971
	ctr	170	1.4522							ctr	120	1.5025
	bmn	170	1.9436							bmn	120	1.608
	bmn	170	1.5493							bmn	120	1.7969
	bmn	170	1.3032							bmn	120	2.3652
	bmn	170	1.4641							bmn	120	1.1522
	bmn	170	1.2116							bmn	120	1.3097
	bmn	170	1.8775							bmn	120	1.2746
	bmn	170	1.3853							bmn	120	1.1539
	bmn	170	1.6841							bmn	120	1.2946
	ctr	180	1.614							bmn	120	1.4127
	ctr	180	1.7322							bmn	120	1.1109
	ctr	180	1.5489							bmn	120	1.3277
	ctr	180	1.5852							bmn	120	1.3625
	ctr	180	1.3308							ctr	130	1.7919
	ctr	180	2.0142							ctr	130	1.7359
	ctr	180	1.6567							ctr	130	1.6367
	ctr	180	1.4429							ctr	130	1.702
	bmn	180	1.9629							ctr	130	1.4963
	bmn	180	1.5641							ctr	130	1.714
	bmn	180	1.3135							ctr	130	2.0463
	bmn	180	1.4594							ctr	130	1.6704
	bmn	180	1.2355							ctr	130	1.5897
	bmn	180	1.9063							ctr	130	1.4957
	bmn	180	1.3842							bmn	130	1.6133
	bmn	180	1.6609							bmn	130	1.8143
	ctr	190	1.6318							bmn	130	2.3983
	ctr	190	1.7142							bmn	130	1.1659
	ctr	190	1.5303							bmn	130	1.322
	ctr	190	1.5774							bmn	130	1.2856
	ctr	190	1.3247							bmn	130	1.1549
	ctr	190	2.0091							bmn	130	1.3159
	ctr	190	1.6408							bmn	130	1.3993
	ctr	190	1.4251							bmn	130	1.1171
	bmn	190	1.9534							bmn	130	1.3332
	bmn	190	1.5675							bmn	130	1.3595
	bmn	190	1.3061							ctr	140	1.7848
	bmn	190	1.4953							ctr	140	1.722
	bmn	190	1.2274							ctr	140	1.6207
	bmn	190	1.9042							ctr	140	1.6978
	bmn	190	1.3898							ctr	140	1.4897
	bmn	190	1.6824							ctr	140	1.7021
	ctr	200	1.6204							ctr	140	2.024
	ctr	200	1.6788							ctr	140	1.6644
	ctr	200	1.5095							ctr	140	1.5716
	ctr	200	1.549							ctr	140	1.499
	ctr	200	1.3055							bmn	140	1.6074
	ctr	200	1.9804							bmn	140	1.8189
	ctr	200	1.6441							bmn	140	2.354
	ctr	200	1.4089							bmn	140	1.1645
	bmn	200	1.9856							bmn	140	1.3119
	bmn	200	1.5385							bmn	140	1.281
	bmn	200	1.3334							bmn	140	1.1584
	bmn	200	1.4525							bmn	140	1.2936
	bmn	200	1.2303							bmn	140	1.4042
	bmn	200	1.931							bmn	140	1.1173
	bmn	200	1.3895							bmn	140	1.3359
	bmn	200	1.6948							bmn	140	1.3588
	ctr	210	1.6145							ctr	150	1.7675
	ctr	210	1.6594							ctr	150	1.715
	ctr	210	1.5175							ctr	150	1.6066
	ctr	210	1.5371							ctr	150	1.6948
	ctr	210	1.3077							ctr	150	1.4739
	ctr	210	1.9902							ctr	150	1.6848
	ctr	210	1.622							ctr	150	2.0155
	ctr	210	1.4117							ctr	150	1.637
	bmn	210	1.9572							ctr	150	1.5629
	bmn	210	1.5839							ctr	150	1.4888
	bmn	210	1.3254							bmn	150	1.6179
	bmn	210	1.484							bmn	150	1.8273
	bmn	210	1.2363							bmn	150	2.3446
	bmn	210	1.9137							bmn	150	1.1702
	bmn	210	1.3996							bmn	150	1.3521
	bmn	210	1.6995							bmn	150	1.2856
	ctr	220	1.6075							bmn	150	1.1551
	ctr	220	1.642							bmn	150	1.3185
	ctr	220	1.4976							bmn	150	1.4195
	ctr	220	1.5177							bmn	150	1.1216
	ctr	220	1.2658							bmn	150	1.3302
	ctr	220	1.9953							bmn	150	1.3767
	ctr	220	1.6241							ctr	160	1.7669
	ctr	220	1.4054							ctr	160	1.7188
	bmn	220	1.9595							ctr	160	1.5979
	bmn	220	1.5856							ctr	160	1.69
	bmn	220	1.339							ctr	160	1.4541
	bmn	220	1.4899							ctr	160	1.6696
	bmn	220	1.2369							ctr	160	2.015
	bmn	220	1.9298							ctr	160	1.6423
	bmn	220	1.4134							ctr	160	1.5511
	bmn	220	1.6756							ctr	160	1.4779
	ctr	230	1.5909							bmn	160	1.6169
	ctr	230	1.6454							bmn	160	1.8538
	ctr	230	1.4593							bmn	160	2.3855
	ctr	230	1.5088							bmn	160	1.1653
	ctr	230	1.2672							bmn	160	1.3329
	ctr	230	1.9843							bmn	160	1.2869
	ctr	230	1.6194							bmn	160	1.1567
	ctr	230	1.3876							bmn	160	1.3049
	bmn	230	1.9646							bmn	160	1.4152
	bmn	230	1.5752							bmn	160	1.1202
	bmn	230	1.3439							bmn	160	1.3365
	bmn	230	1.47							bmn	160	1.3652
	bmn	230	1.2465							ctr	170	1.7593
	bmn	230	1.9595							ctr	170	1.7251
	bmn	230	1.4157							ctr	170	1.5802
	bmn	230	1.7							ctr	170	1.6692
	ctr	240	1.5969							ctr	170	1.4524
	ctr	240	1.6009							ctr	170	1.6402
	ctr	240	1.4629							ctr	170	2.0022
	ctr	240	1.5036							ctr	170	1.6096
	ctr	240	1.2552							ctr	170	1.5507
	ctr	240	1.9848							ctr	170	1.464
	ctr	240	1.6288							bmn	170	1.6208
	ctr	240	1.3715							bmn	170	1.8631
	bmn	240	1.9434							bmn	170	2.4042
	bmn	240	1.5807							bmn	170	1.1759
	bmn	240	1.3223							bmn	170	1.3413
	bmn	240	1.4725							bmn	170	1.3093
	bmn	240	1.2421							bmn	170	1.1657
	bmn	240	1.956							bmn	170	1.312
	bmn	240	1.4127							bmn	170	1.4464
	bmn	240	1.6809							bmn	170	1.1224
	ctr	250	1.6004							bmn	170	1.342
	ctr	250	1.6042							bmn	170	1.378
	ctr	250	1.4459							ctr	180	1.746
	ctr	250	1.4934							ctr	180	1.7039
	ctr	250	1.254							ctr	180	1.5663
	ctr	250	1.9826							ctr	180	1.6724
	ctr	250	1.6053							ctr	180	1.4449
	ctr	250	1.3643							ctr	180	1.6315
	bmn	250	1.9448							ctr	180	2.0047
	bmn	250	1.5998							ctr	180	1.6024
	bmn	250	1.3459							ctr	180	1.5368
	bmn	250	1.4762							ctr	180	1.4583
	bmn	250	1.2554							bmn	180	1.6117
	bmn	250	1.9499							bmn	180	1.8576
	bmn	250	1.3982							bmn	180	2.3961
	bmn	250	1.6634							bmn	180	1.1727
	ctr	260	1.5858							bmn	180	1.3423
	ctr	260	1.5963							bmn	180	1.3073
	ctr	260	1.4349							bmn	180	1.1806
	ctr	260	1.4795							bmn	180	1.3485
	ctr	260	1.2651							bmn	180	1.4361
	ctr	260	1.9741							bmn	180	1.1256
	ctr	260	1.5919							bmn	180	1.3504
	ctr	260	1.3577							bmn	180	1.3705
	bmn	260	1.9598							ctr	190	1.7405
	bmn	260	1.6031							ctr	190	1.7063
	bmn	260	1.3498							ctr	190	1.5521
	bmn	260	1.52							ctr	190	1.6645
	bmn	260	1.2431							ctr	190	1.4532
	bmn	260	1.9515							ctr	190	1.6058
	bmn	260	1.4218							ctr	190	1.9925
	bmn	260	1.6835							ctr	190	1.5849
	ctr	270	1.5653							ctr	190	1.5264
	ctr	270	1.5694							ctr	190	1.4684
	ctr	270	1.4404							bmn	190	1.6225
	ctr	270	1.4424							bmn	190	1.8583
	ctr	270	1.2538							bmn	190	2.3907
	ctr	270	1.9738							bmn	190	1.1795
	ctr	270	1.615							bmn	190	1.3467
	ctr	270	1.3575							bmn	190	1.2932
	bmn	270	1.9411							bmn	190	1.1717
	bmn	270	1.5951							bmn	190	1.3525
	bmn	270	1.3437							bmn	190	1.4455
	bmn	270	1.5149							bmn	190	1.1349
	bmn	270	1.2466							bmn	190	1.3631
	bmn	270	1.9612							bmn	190	1.3797
	bmn	270	1.4165							ctr	200	1.7353
	bmn	270	1.6815							ctr	200	1.719
	ctr	280	1.5832							ctr	200	1.5386
	ctr	280	1.5667							ctr	200	1.6588
	ctr	280	1.4137							ctr	200	1.4344
	ctr	280	1.4531							ctr	200	1.5948
	ctr	280	1.2273							ctr	200	1.9714
	ctr	280	1.9662							ctr	200	1.5809
	ctr	280	1.5841							ctr	200	1.5099
	ctr	280	1.3479							ctr	200	1.4535
	bmn	280	1.9563							bmn	200	1.6307
	bmn	280	1.6077							bmn	200	1.8631
	bmn	280	1.3473							bmn	200	2.3782
	bmn	280	1.5004							bmn	200	1.1814
	bmn	280	1.2462							bmn	200	1.3401
	bmn	280	1.9955							bmn	200	1.2772
	bmn	280	1.4109							bmn	200	1.1768
	bmn	280	1.6843							bmn	200	1.3364
	ctr	290	1.5528							bmn	200	1.4509
	ctr	290	1.5513							bmn	200	1.1356
	ctr	290	1.4092							bmn	200	1.3453
	ctr	290	1.4491							bmn	200	1.3883
	ctr	290	1.1935							ctr	210	1.7283
	ctr	290	1.9488							ctr	210	1.6892
	ctr	290	1.5913							ctr	210	1.5276
	ctr	290	1.349							ctr	210	1.6497
	bmn	290	1.9435							ctr	210	1.4132
	bmn	290	1.6072							ctr	210	1.5731
	bmn	290	1.331							ctr	210	1.9585
	bmn	290	1.5013							ctr	210	1.5887
	bmn	290	1.2608							ctr	210	1.5021
	bmn	290	1.9402							ctr	210	1.4668
	bmn	290	1.4134							bmn	210	1.6233
	bmn	290	1.6965							bmn	210	1.8789
	ctr	300	1.5445							bmn	210	2.358
	ctr	300	1.5231							bmn	210	1.1795
	ctr	300	1.4046							bmn	210	1.3456
	ctr	300	1.4423							bmn	210	1.3001
	ctr	300	1.2057							bmn	210	1.1757
	ctr	300	1.9317							bmn	210	1.3341
	ctr	300	1.5835							bmn	210	1.4505
	ctr	300	1.3119							bmn	210	1.1387
	bmn	300	1.9263							bmn	210	1.3424
	bmn	300	1.5546							bmn	210	1.4009
	bmn	300	1.3222							ctr	220	1.7253
	bmn	300	1.4883							ctr	220	1.691
	bmn	300	1.2664							ctr	220	1.5122
	bmn	300	2.0209							ctr	220	1.6367
	bmn	300	1.4208							ctr	220	1.4086
	bmn	300	1.6894							ctr	220	1.5573
	ctr	310	1.5362							ctr	220	1.9411
	ctr	310	1.5454							ctr	220	1.5484
	ctr	310	1.381							ctr	220	1.4901
	ctr	310	1.4477							ctr	220	1.4405
	ctr	310	1.1911							bmn	220	1.6299
	ctr	310	1.9529							bmn	220	1.8746
	ctr	310	1.5653							bmn	220	2.3815
	ctr	310	1.3259							bmn	220	1.182
	bmn	310	1.9322							bmn	220	1.3591
	bmn	310	1.5961							bmn	220	1.2957
	bmn	310	1.3456							bmn	220	1.1796
	bmn	310	1.5035							bmn	220	1.3682
	bmn	310	1.2678							bmn	220	1.4521
	bmn	310	1.9482							bmn	220	1.1275
	bmn	310	1.4271							bmn	220	1.3446
	bmn	310	1.6929							bmn	220	1.3813
	ctr	320	1.5401							ctr	230	1.708
	ctr	320	1.5237							ctr	230	1.6563
	ctr	320	1.3643							ctr	230	1.5007
	ctr	320	1.4335							ctr	230	1.631
	ctr	320	1.2091							ctr	230	1.3892
	ctr	320	1.9419							ctr	230	1.5542
	ctr	320	1.5767							ctr	230	1.9426
	ctr	320	1.3194							ctr	230	1.5522
	bmn	320	1.9281							ctr	230	1.476
	bmn	320	1.581							ctr	230	1.4283
	bmn	320	1.3503							bmn	230	1.6134
	bmn	320	1.4953							bmn	230	1.8666
	bmn	320	1.2501							bmn	230	2.3796
	bmn	320	1.9352							bmn	230	1.1869
	bmn	320	1.4125							bmn	230	1.3564
	bmn	320	1.7027							bmn	230	1.3021
	ctr	330	1.512							bmn	230	1.1842
	ctr	330	1.5252							bmn	230	1.3843
	ctr	330	1.3553							bmn	230	1.4555
	ctr	330	1.4337							bmn	230	1.1407
	ctr	330	1.2061							bmn	230	1.3619
	ctr	330	1.9495							bmn	230	1.3809
	ctr	330	1.5515							ctr	240	1.6898
	ctr	330	1.3084							ctr	240	1.6722
	bmn	330	1.9221							ctr	240	1.489
	bmn	330	1.6168							ctr	240	1.6205
	bmn	330	1.3657							ctr	240	1.4005
	bmn	330	1.4972							ctr	240	1.5282
	bmn	330	1.2459							ctr	240	1.9321
	bmn	330	1.9771							ctr	240	1.5435
	bmn	330	1.4333							ctr	240	1.4759
	bmn	330	1.6771							ctr	240	1.4305
	ctr	340	1.4938							bmn	240	1.6255
	ctr	340	1.5326							bmn	240	1.8596
	ctr	340	1.3819							bmn	240	2.3739
	ctr	340	1.41							bmn	240	1.1905
	ctr	340	1.1968							bmn	240	1.3587
	ctr	340	1.9077							bmn	240	1.3173
	ctr	340	1.5383							bmn	240	1.1864
	ctr	340	1.3057							bmn	240	1.3652
	bmn	340	1.9226							bmn	240	1.4702
	bmn	340	1.5609							bmn	240	1.1423
	bmn	340	1.3461							bmn	240	1.3641
	bmn	340	1.5189							bmn	240	1.3855
	bmn	340	1.2574							ctr	250	1.6913
	bmn	340	1.9836							ctr	250	1.665
	bmn	340	1.4392							ctr	250	1.4679
	bmn	340	1.7207							ctr	250	1.615
	ctr	350	1.5136							ctr	250	1.3898
	ctr	350	1.5152							ctr	250	1.5049
	ctr	350	1.3696							ctr	250	1.9206
	ctr	350	1.4196							ctr	250	1.5417
	ctr	350	1.2009							ctr	250	1.4729
	ctr	350	1.9059							ctr	250	1.4175
	ctr	350	1.5221							bmn	250	1.6368
	ctr	350	1.2935							bmn	250	1.8688
	bmn	350	1.9192							bmn	250	2.3799
	bmn	350	1.5453							bmn	250	1.1899
	bmn	350	1.3559							bmn	250	1.3629
	bmn	350	1.5294							bmn	250	1.2992
	bmn	350	1.2679							bmn	250	1.1859
	bmn	350	1.9668							bmn	250	1.3704
	bmn	350	1.4462							bmn	250	1.456
	bmn	350	1.7084							bmn	250	1.1494
	ctr	360	1.5079							bmn	250	1.3591
	ctr	360	1.5256							bmn	250	1.3783
	ctr	360	1.3623							ctr	260	1.6741
	ctr	360	1.4111							ctr	260	1.6582
	ctr	360	1.1936							ctr	260	1.4614
	ctr	360	1.8972							ctr	260	1.6115
	ctr	360	1.5143							ctr	260	1.3783
	ctr	360	1.2997							ctr	260	1.5014
	bmn	360	1.9179							ctr	260	1.9003
	bmn	360	1.5635							ctr	260	1.5383
	bmn	360	1.3733							ctr	260	1.4681
	bmn	360	1.523							ctr	260	1.405
	bmn	360	1.2737							bmn	260	1.6394
	bmn	360	1.9543							bmn	260	1.8808
	bmn	360	1.4303							bmn	260	2.3787
	bmn	360	1.7538							bmn	260	1.1932
	ctr	370	1.4963							bmn	260	1.3699
	ctr	370	1.5158							bmn	260	1.3066
	ctr	370	1.3743							bmn	260	1.1886
	ctr	370	1.4007							bmn	260	1.3883
	ctr	370	1.1954							bmn	260	1.4476
	ctr	370	1.8805							bmn	260	1.1488
	ctr	370	1.5054							bmn	260	1.3543
	ctr	370	1.2747							bmn	260	1.4037
	bmn	370	1.9186							ctr	270	1.6616
	bmn	370	1.5279							ctr	270	1.6472
	bmn	370	1.354							ctr	270	1.4495
	bmn	370	1.5216							ctr	270	1.6083
	bmn	370	1.2808							ctr	270	1.3674
	bmn	370	1.9643							ctr	270	1.4976
	bmn	370	1.4223							ctr	270	1.8814
	bmn	370	1.6825							ctr	270	1.5308
	ctr	380	1.4824							ctr	270	1.4553
	ctr	380	1.5157							ctr	270	1.4015
	ctr	380	1.3498							bmn	270	1.6319
	ctr	380	1.3968							bmn	270	1.875
	ctr	380	1.1906							bmn	270	2.3373
	ctr	380	1.8698							bmn	270	1.1919
	ctr	380	1.4767							bmn	270	1.3711
	ctr	380	1.2799							bmn	270	1.3096
	bmn	380	1.9021							bmn	270	1.1993
	bmn	380	1.5428							bmn	270	1.4186
	bmn	380	1.3485							bmn	270	1.4752
	bmn	380	1.4836							bmn	270	1.1385
	bmn	380	1.2692							bmn	270	1.355
	bmn	380	1.9811							bmn	270	1.3872
	bmn	380	1.4427							ctr	280	1.6588
	bmn	380	1.6804							ctr	280	1.6538
	ctr	390	1.46							ctr	280	1.4484
	ctr	390	1.5093							ctr	280	1.6125
	ctr	390	1.3623							ctr	280	1.3606
	ctr	390	1.3833							ctr	280	1.4741
	ctr	390	1.1754							ctr	280	1.8637
	ctr	390	1.854							ctr	280	1.5013
	ctr	390	1.4877							ctr	280	1.4529
	ctr	390	1.2602							ctr	280	1.3891
	bmn	390	1.8816							bmn	280	1.6369
	bmn	390	1.5162							bmn	280	1.8667
	bmn	390	1.3341							bmn	280	2.323
	bmn	390	1.4988							bmn	280	1.1946
	bmn	390	1.2884							bmn	280	1.3523
	bmn	390	1.9615							bmn	280	1.3161
	bmn	390	1.4438							bmn	280	1.192
	bmn	390	1.6899							bmn	280	1.3939
	ctr	400	1.4667							bmn	280	1.4561
	ctr	400	1.5269							bmn	280	1.1418
	ctr	400	1.3597							bmn	280	1.3635
	ctr	400	1.3887							bmn	280	1.3859
	ctr	400	1.1712							ctr	290	1.641
	ctr	400	1.8527							ctr	290	1.6461
	ctr	400	1.4772							ctr	290	1.4302
	ctr	400	1.2566							ctr	290	1.6005
	bmn	400	1.8906							ctr	290	1.3512
	bmn	400	1.542							ctr	290	1.4553
	bmn	400	1.3272							ctr	290	1.8478
	bmn	400	1.5058							ctr	290	1.5019
	bmn	400	1.2808							ctr	290	1.436
	bmn	400	1.9676							ctr	290	1.3803
	bmn	400	1.4307							bmn	290	1.6408
	bmn	400	1.7009							bmn	290	1.8718
	ctr	410	1.4334							bmn	290	2.3469
	ctr	410	1.4985							bmn	290	1.1904
	ctr	410	1.3433							bmn	290	1.3612
	ctr	410	1.3727							bmn	290	1.307
	ctr	410	1.1737							bmn	290	1.2016
	ctr	410	1.8565							bmn	290	1.3797
	ctr	410	1.4732							bmn	290	1.4558
	ctr	410	1.2576							bmn	290	1.1433
	bmn	410	1.8979							bmn	290	1.365
	bmn	410	1.5226							bmn	290	1.3827
	bmn	410	1.3096							ctr	300	1.6313
	bmn	410	1.4671							ctr	300	1.6392
	bmn	410	1.2798							ctr	300	1.4188
	bmn	410	1.9387							ctr	300	1.5988
	bmn	410	1.4414							ctr	300	1.3448
	bmn	410	1.7034							ctr	300	1.444
	ctr	420	1.4702							ctr	300	1.8506
	ctr	420	1.4994							ctr	300	1.4818
	ctr	420	1.3443							ctr	300	1.433
	ctr	420	1.3602							ctr	300	1.3708
	ctr	420	1.1655							bmn	300	1.6278
	ctr	420	1.8657							bmn	300	1.854
	ctr	420	1.4714							bmn	300	2.3135
	ctr	420	1.2533							bmn	300	1.2001
	bmn	420	1.8847							bmn	300	1.3694
	bmn	420	1.5541							bmn	300	1.3206
	bmn	420	1.327							bmn	300	1.2002
	bmn	420	1.5098							bmn	300	1.4153
	bmn	420	1.2962							bmn	300	1.4772
	bmn	420	1.9321							bmn	300	1.1517
	bmn	420	1.4231							bmn	300	1.3556
	bmn	420	1.6873							bmn	300	1.3925
	ctr	430	1.4411							ctr	310	1.6233
	ctr	430	1.4824							ctr	310	1.6208
	ctr	430	1.345							ctr	310	1.425
	ctr	430	1.3686							ctr	310	1.5959
	ctr	430	1.1564							ctr	310	1.3285
	ctr	430	1.8618							ctr	310	1.4273
	ctr	430	1.4724							ctr	310	1.8311
	ctr	430	1.2696							ctr	310	1.461
	bmn	430	1.9059							ctr	310	1.4267
	bmn	430	1.5176							ctr	310	1.3596
	bmn	430	1.3148							bmn	310	1.6315
	bmn	430	1.484							bmn	310	1.8695
	bmn	430	1.296							bmn	310	2.3015
	bmn	430	1.9361							bmn	310	1.1938
	bmn	430	1.4418							bmn	310	1.3876
	bmn	430	1.6833							bmn	310	1.3331
	ctr	440	1.4419							bmn	310	1.2069
	ctr	440	1.5043							bmn	310	1.4004
	ctr	440	1.3269							bmn	310	1.4488
	ctr	440	1.359							bmn	310	1.146
	ctr	440	1.1602							bmn	310	1.3536
	ctr	440	1.83							bmn	310	1.3837
	ctr	440	1.4449							ctr	320	1.6117
	ctr	440	1.2387							ctr	320	1.6177
	bmn	440	1.8855							ctr	320	1.4047
	bmn	440	1.545							ctr	320	1.5786
	bmn	440	1.3244							ctr	320	1.329
	bmn	440	1.4759							ctr	320	1.4379
	bmn	440	1.312							ctr	320	1.8185
	bmn	440	1.9649							ctr	320	1.4521
	bmn	440	1.4257							ctr	320	1.4209
	bmn	440	1.7138							ctr	320	1.35
	ctr	450	1.4187							bmn	320	1.6362
	ctr	450	1.4856							bmn	320	1.8561
	ctr	450	1.3169							bmn	320	2.2897
	ctr	450	1.3543							bmn	320	1.2044
	ctr	450	1.1572							bmn	320	1.3686
	ctr	450	1.8489							bmn	320	1.3359
	ctr	450	1.4373							bmn	320	1.1977
	ctr	450	1.2379							bmn	320	1.4173
	bmn	450	1.8665							bmn	320	1.4527
	bmn	450	1.5356							bmn	320	1.1581
	bmn	450	1.3154							bmn	320	1.3583
	bmn	450	1.4626							bmn	320	1.3829
	bmn	450	1.3107							ctr	330	1.6069
	bmn	450	1.9255							ctr	330	1.6109
	bmn	450	1.4394							ctr	330	1.4058
	bmn	450	1.6772							ctr	330	1.5801
	ctr	460	1.4333							ctr	330	1.319
	ctr	460	1.4891							ctr	330	1.4033
	ctr	460	1.3139							ctr	330	1.7896
	ctr	460	1.3586							ctr	330	1.447
	ctr	460	1.1563							ctr	330	1.412
	ctr	460	1.8392							ctr	330	1.3478
	ctr	460	1.4323							bmn	330	1.6363
	ctr	460	1.2229							bmn	330	1.8573
	bmn	460	1.861							bmn	330	2.2674
	bmn	460	1.5498							bmn	330	1.196
	bmn	460	1.323							bmn	330	1.3828
	bmn	460	1.4627							bmn	330	1.3322
	bmn	460	1.3107							bmn	330	1.204
	bmn	460	1.9467							bmn	330	1.4282
	bmn	460	1.4436							bmn	330	1.4705
	bmn	460	1.693							bmn	330	1.1488
	ctr	470	1.4383							bmn	330	1.3591
	ctr	470	1.4936							bmn	330	1.387
	ctr	470	1.3247							ctr	340	1.6006
	ctr	470	1.3605							ctr	340	1.6002
	ctr	470	1.1479							ctr	340	1.3956
	ctr	470	1.8124							ctr	340	1.5687
	ctr	470	1.426							ctr	340	1.312
	ctr	470	1.2379							ctr	340	1.3898
	bmn	470	1.8721							ctr	340	1.7757
	bmn	470	1.5444							ctr	340	1.4402
	bmn	470	1.3212							ctr	340	1.4125
	bmn	470	1.4583							ctr	340	1.3519
	bmn	470	1.3198							bmn	340	1.644
	bmn	470	1.9426							bmn	340	1.8658
	bmn	470	1.4344							bmn	340	2.2962
	bmn	470	1.6801							bmn	340	1.1923
	ctr	480	1.4101							bmn	340	1.3904
	ctr	480	1.4919							bmn	340	1.3334
	ctr	480	1.3086							bmn	340	1.2127
	ctr	480	1.3453							bmn	340	1.4729
	ctr	480	1.1324							bmn	340	1.4493
	ctr	480	1.8228							bmn	340	1.1547
	ctr	480	1.4264							bmn	340	1.3595
	ctr	480	1.2232							bmn	340	1.3981
	bmn	480	1.8378							ctr	350	1.5899
	bmn	480	1.5433							ctr	350	1.5848
	bmn	480	1.3154							ctr	350	1.3888
	bmn	480	1.4339							ctr	350	1.5542
	bmn	480	1.2981							ctr	350	1.3117
	bmn	480	1.9403							ctr	350	1.3679
	bmn	480	1.4407							ctr	350	1.7723
	bmn	480	1.6644							ctr	350	1.4357
	ctr	490	1.398							ctr	350	1.4152
	ctr	490	1.4758							ctr	350	1.3352
	ctr	490	1.2992							bmn	350	1.6397
	ctr	490	1.3437							bmn	350	1.8464
	ctr	490	1.1436							bmn	350	2.2838
	ctr	490	1.8192							bmn	350	1.2027
	ctr	490	1.4008							bmn	350	1.3901
	ctr	490	1.2212							bmn	350	1.3232
	bmn	490	1.8549							bmn	350	1.2114
	bmn	490	1.5389							bmn	350	1.463
	bmn	490	1.3123							bmn	350	1.4587
	bmn	490	1.4341							bmn	350	1.1629
	bmn	490	1.3023							bmn	350	1.3563
	bmn	490	1.9448							bmn	350	1.3971
	bmn	490	1.4402							ctr	360	1.5853
	bmn	490	1.7253							ctr	360	1.5826
	ctr	500	1.3942							ctr	360	1.3853
	ctr	500	1.473							ctr	360	1.555
	ctr	500	1.308							ctr	360	1.2976
	ctr	500	1.3495							ctr	360	1.3696
	ctr	500	1.1285							ctr	360	1.7752
	ctr	500	1.7837							ctr	360	1.4076
	ctr	500	1.3962							ctr	360	1.3923
	ctr	500	1.2429							ctr	360	1.331
	bmn	500	1.8481							bmn	360	1.6382
	bmn	500	1.5278							bmn	360	1.849
	bmn	500	1.3085							bmn	360	2.2806
	bmn	500	1.4277							bmn	360	1.1942
	bmn	500	1.3259							bmn	360	1.3817
	bmn	500	1.9305							bmn	360	1.3305
	bmn	500	1.4226							bmn	360	1.2043
	bmn	500	1.6676							bmn	360	1.476
	ctr	510	1.3901							bmn	360	1.4561
	ctr	510	1.4788							bmn	360	1.1665
	ctr	510	1.3123							bmn	360	1.361
	ctr	510	1.3523							bmn	360	1.3813
	ctr	510	1.1264							ctr	370	1.561
	ctr	510	1.7571							ctr	370	1.5705
	ctr	510	1.3965							ctr	370	1.3851
	ctr	510	1.2207							ctr	370	1.5407
	bmn	510	1.8516							ctr	370	1.2982
	bmn	510	1.5531							ctr	370	1.3741
	bmn	510	1.3369							ctr	370	1.7704
	bmn	510	1.447							ctr	370	1.3962
	bmn	510	1.3262							ctr	370	1.3916
	bmn	510	1.9176							ctr	370	1.3273
	bmn	510	1.4124							bmn	370	1.6394
	bmn	510	1.682							bmn	370	1.8526
	ctr	520	1.3951							bmn	370	2.2558
	ctr	520	1.4598							bmn	370	1.1915
	ctr	520	1.2965							bmn	370	1.39
	ctr	520	1.3414							bmn	370	1.3342
	ctr	520	1.131							bmn	370	1.2101
	ctr	520	1.7947							bmn	370	1.4509
	ctr	520	1.3718							bmn	370	1.4677
	ctr	520	1.2173							bmn	370	1.1611
	bmn	520	1.8378							bmn	370	1.3532
	bmn	520	1.5223							bmn	370	1.3982
	bmn	520	1.3196							ctr	380	1.562
	bmn	520	1.4533							ctr	380	1.5697
	bmn	520	1.3254							ctr	380	1.3757
	bmn	520	1.9562							ctr	380	1.5328
	bmn	520	1.4469							ctr	380	1.297
	bmn	520	1.6851							ctr	380	1.3716
	ctr	530	1.3699							ctr	380	1.7381
	ctr	530	1.4587							ctr	380	1.4288
	ctr	530	1.2883							ctr	380	1.3875
	ctr	530	1.3295							ctr	380	1.3342
	ctr	530	1.1167							bmn	380	1.635
	ctr	530	1.783							bmn	380	1.875
	ctr	530	1.3779							bmn	380	2.2408
	ctr	530	1.2068							bmn	380	1.2101
	bmn	530	1.8428							bmn	380	1.3937
	bmn	530	1.5234							bmn	380	1.337
	bmn	530	1.316							bmn	380	1.2125
	bmn	530	1.4605							bmn	380	1.4861
	bmn	530	1.3304							bmn	380	1.4737
	bmn	530	1.9216							bmn	380	1.1626
	bmn	530	1.4328							bmn	380	1.3533
	bmn	530	1.6583							bmn	380	1.3945
	ctr	540	1.3733							ctr	390	1.5483
	ctr	540	1.4541							ctr	390	1.5576
	ctr	540	1.2711							ctr	390	1.3805
	ctr	540	1.3299							ctr	390	1.5271
	ctr	540	1.1189							ctr	390	1.2714
	ctr	540	1.769							ctr	390	1.3406
	ctr	540	1.3609							ctr	390	1.7428
	ctr	540	1.2079							ctr	390	1.4345
	bmn	540	1.8299							ctr	390	1.3845
	bmn	540	1.5425							ctr	390	1.3285
	bmn	540	1.3404							bmn	390	1.6372
	bmn	540	1.4492							bmn	390	1.8711
	bmn	540	1.3456							bmn	390	2.2491
	bmn	540	1.9338							bmn	390	1.1989
	bmn	540	1.4212							bmn	390	1.4
	bmn	540	1.6764							bmn	390	1.3343
	ctr	550	1.3686							bmn	390	1.2118
	ctr	550	1.445							bmn	390	1.4935
	ctr	550	1.2798							bmn	390	1.467
	ctr	550	1.3415							bmn	390	1.1666
	ctr	550	1.1143							bmn	390	1.3492
	ctr	550	1.7447							bmn	390	1.3917
	ctr	550	1.3591							ctr	400	1.5385
	ctr	550	1.2202							ctr	400	1.5374
	bmn	550	1.83							ctr	400	1.3764
	bmn	550	1.5456							ctr	400	1.5286
	bmn	550	1.34							ctr	400	1.2721
	bmn	550	1.4455							ctr	400	1.332
	bmn	550	1.358							ctr	400	1.7131
	bmn	550	1.936							ctr	400	1.3977
	bmn	550	1.417							ctr	400	1.3739
	bmn	550	1.6895							ctr	400	1.314
	ctr	560	1.3561							bmn	400	1.6385
	ctr	560	1.4403							bmn	400	1.8569
	ctr	560	1.2581							bmn	400	2.2599
	ctr	560	1.3179							bmn	400	1.2075
	ctr	560	1.1197							bmn	400	1.3896
	ctr	560	1.7586							bmn	400	1.3517
	ctr	560	1.3558							bmn	400	1.2171
	ctr	560	1.2028							bmn	400	1.4934
	bmn	560	1.8214							bmn	400	1.4666
	bmn	560	1.5762							bmn	400	1.1734
	bmn	560	1.3344							bmn	400	1.3556
	bmn	560	1.4544							bmn	400	1.4026
	bmn	560	1.3629							ctr	410	1.5249
	bmn	560	1.9239							ctr	410	1.5358
	bmn	560	1.4208							ctr	410	1.3779
	bmn	560	1.718							ctr	410	1.5101
	ctr	570	1.3468							ctr	410	1.273
	ctr	570	1.4337							ctr	410	1.3219
	ctr	570	1.2775							ctr	410	1.7163
	ctr	570	1.3054							ctr	410	1.3755
	ctr	570	1.1028							ctr	410	1.3824
	ctr	570	1.7561							ctr	410	1.3057
	ctr	570	1.3686							bmn	410	1.6274
	ctr	570	1.1921							bmn	410	1.8408
	bmn	570	1.7752							bmn	410	2.2406
	bmn	570	1.5538							bmn	410	1.1965
	bmn	570	1.3639							bmn	410	1.419
	bmn	570	1.437							bmn	410	1.3488
	bmn	570	1.365							bmn	410	1.2257
	bmn	570	1.9295							bmn	410	1.4805
	bmn	570	1.4483							bmn	410	1.4805
	bmn	570	1.7036							bmn	410	1.1748
	ctr	580	1.3503							bmn	410	1.3587
	ctr	580	1.4419							bmn	410	1.4022
	ctr	580	1.2724							ctr	420	1.5087
	ctr	580	1.3063							ctr	420	1.5184
	ctr	580	1.1028							ctr	420	1.3597
	ctr	580	1.7362							ctr	420	1.5164
	ctr	580	1.3589							ctr	420	1.2669
	ctr	580	1.1867							ctr	420	1.3209
	bmn	580	1.7821							ctr	420	1.7106
	bmn	580	1.581							ctr	420	1.3897
	bmn	580	1.343							ctr	420	1.3765
	bmn	580	1.4515							ctr	420	1.3066
	bmn	580	1.3853							bmn	420	1.6296
	bmn	580	1.9244							bmn	420	1.8365
	bmn	580	1.4342							bmn	420	2.2096
	bmn	580	1.6863							bmn	420	1.2006
										bmn	420	1.3915
										bmn	420	1.3507
										bmn	420	1.2225
										bmn	420	1.5095
										bmn	420	1.4901
										bmn	420	1.1686
										bmn	420	1.3554
										bmn	420	1.3748
										ctr	430	1.5096
										ctr	430	1.489
										ctr	430	1.369
										ctr	430	1.5176
										ctr	430	1.2717
										ctr	430	1.3231
										ctr	430	1.6958
										ctr	430	1.3803
										ctr	430	1.3727
										ctr	430	1.3045
										bmn	430	1.6501
										bmn	430	1.8352
										bmn	430	2.2311
										bmn	430	1.2084
										bmn	430	1.4019
										bmn	430	1.3474
										bmn	430	1.2292
										bmn	430	1.4678
										bmn	430	1.4867
										bmn	430	1.1649
										bmn	430	1.352
										bmn	430	1.3695
										ctr	440	1.4941
										ctr	440	1.4877
										ctr	440	1.3625
										ctr	440	1.5133
										ctr	440	1.2697
										ctr	440	1.3229
										ctr	440	1.6985
										ctr	440	1.3799
										ctr	440	1.3669
										ctr	440	1.305
										bmn	440	1.6407
										bmn	440	1.8507
										bmn	440	2.2105
										bmn	440	1.206
										bmn	440	1.4003
										bmn	440	1.3381
										bmn	440	1.2209
										bmn	440	1.5168
										bmn	440	1.4863
										bmn	440	1.1686
										bmn	440	1.3446
										bmn	440	1.3664
										ctr	450	1.5015
										ctr	450	1.481
										ctr	450	1.3605
										ctr	450	1.4959
										ctr	450	1.2582
										ctr	450	1.305
										ctr	450	1.6744
										ctr	450	1.3577
										ctr	450	1.3675
										ctr	450	1.2952
										bmn	450	1.6408
										bmn	450	1.8447
										bmn	450	2.1949
										bmn	450	1.2006
										bmn	450	1.4107
										bmn	450	1.3475
										bmn	450	1.2216
										bmn	450	1.5394
										bmn	450	1.5232
										bmn	450	1.1708
										bmn	450	1.3482
										bmn	450	1.39
										ctr	460	1.4883
										ctr	460	1.4752
										ctr	460	1.3649
										ctr	460	1.5007
										ctr	460	1.2708
										ctr	460	1.3107
										ctr	460	1.679
										ctr	460	1.3668
										ctr	460	1.368
										ctr	460	1.2865
										bmn	460	1.6387
										bmn	460	1.8228
										bmn	460	2.182
										bmn	460	1.2035
										bmn	460	1.4166
										bmn	460	1.3652
										bmn	460	1.2238
										bmn	460	1.5391
										bmn	460	1.498
										bmn	460	1.1722
										bmn	460	1.3483
										bmn	460	1.4039
										ctr	470	1.4871
										ctr	470	1.4675
										ctr	470	1.3472
										ctr	470	1.5076
										ctr	470	1.2583
										ctr	470	1.3004
										ctr	470	1.6493
										ctr	470	1.3497
										ctr	470	1.3639
										ctr	470	1.2872
										bmn	470	1.6437
										bmn	470	1.8328
										bmn	470	2.1952
										bmn	470	1.2001
										bmn	470	1.4119
										bmn	470	1.3563
										bmn	470	1.2135
										bmn	470	1.5218
										bmn	470	1.5008
										bmn	470	1.1758
										bmn	470	1.3598
										bmn	470	1.3849
										ctr	480	1.4741
										ctr	480	1.4653
										ctr	480	1.3589
										ctr	480	1.4884
										ctr	480	1.251
										ctr	480	1.3104
										ctr	480	1.6541
										ctr	480	1.3244
										ctr	480	1.3504
										ctr	480	1.2893
										bmn	480	1.6474
										bmn	480	1.8298
										bmn	480	2.1868
										bmn	480	1.2016
										bmn	480	1.4323
										bmn	480	1.3519
										bmn	480	1.2282
										bmn	480	1.5583
										bmn	480	1.5143
										bmn	480	1.1686
										bmn	480	1.3444
										bmn	480	1.4026
										ctr	490	1.4757
										ctr	490	1.4308
										ctr	490	1.355
										ctr	490	1.4892
										ctr	490	1.2446
										ctr	490	1.3109
										ctr	490	1.6316
										ctr	490	1.3392
										ctr	490	1.3519
										ctr	490	1.2797
										bmn	490	1.6394
										bmn	490	1.8141
										bmn	490	2.1781
										bmn	490	1.1953
										bmn	490	1.4028
										bmn	490	1.3449
										bmn	490	1.2248
										bmn	490	1.5791
										bmn	490	1.5172
										bmn	490	1.1728
										bmn	490	1.3545
										bmn	490	1.368
										ctr	500	1.4765
										ctr	500	1.4401
										ctr	500	1.3451
										ctr	500	1.4839
										ctr	500	1.2565
										ctr	500	1.3081
										ctr	500	1.6413
										ctr	500	1.3379
										ctr	500	1.3532
										ctr	500	1.2736
										bmn	500	1.6365
										bmn	500	1.8157
										bmn	500	2.1872
										bmn	500	1.199
										bmn	500	1.408
										bmn	500	1.3447
										bmn	500	1.2175
										bmn	500	1.577
										bmn	500	1.5076
										bmn	500	1.1739
										bmn	500	1.3549
										bmn	500	1.3678
										ctr	510	1.4685
										ctr	510	1.4161
										ctr	510	1.3495
										ctr	510	1.4827
										ctr	510	1.2417
										ctr	510	1.3139
										ctr	510	1.6505
										ctr	510	1.3091
										ctr	510	1.3388
										ctr	510	1.2814
										bmn	510	1.6371
										bmn	510	1.8167
										bmn	510	2.1763
										bmn	510	1.1868
										bmn	510	1.4133
										bmn	510	1.3331
										bmn	510	1.2225
										bmn	510	1.5769
										bmn	510	1.5243
										bmn	510	1.1813
										bmn	510	1.345
										bmn	510	1.3823
										ctr	520	1.4638
										ctr	520	1.4168
										ctr	520	1.3553
										ctr	520	1.4864
										ctr	520	1.2307
										ctr	520	1.3092
										ctr	520	1.6423
										ctr	520	1.3382
										ctr	520	1.3501
										ctr	520	1.2785
										bmn	520	1.6529
										bmn	520	1.8181
										bmn	520	2.1545
										bmn	520	1.2044
										bmn	520	1.4604
										bmn	520	1.3693
										bmn	520	1.2166
										bmn	520	1.5874
										bmn	520	1.5096
										bmn	520	1.1781
										bmn	520	1.3507
										bmn	520	1.3827
										ctr	530	1.4629
										ctr	530	1.4134
										ctr	530	1.3529
										ctr	530	1.4637
										ctr	530	1.249
										ctr	530	1.322
										ctr	530	1.6093
										ctr	530	1.3262
										ctr	530	1.3538
										ctr	530	1.2696
										bmn	530	1.6396
										bmn	530	1.8104
										bmn	530	2.1446
										bmn	530	1.207
										bmn	530	1.4457
										bmn	530	1.3522
										bmn	530	1.2215
										bmn	530	1.5707
										bmn	530	1.5235
										bmn	530	1.1741
										bmn	530	1.3485
										bmn	530	1.4024
										ctr	540	1.451
										ctr	540	1.37
										ctr	540	1.3517
										ctr	540	1.4593
										ctr	540	1.2451
										ctr	540	1.316
										ctr	540	1.6318
										ctr	540	1.32
										ctr	540	1.3379
										ctr	540	1.2648
										bmn	540	1.6404
										bmn	540	1.8236
										bmn	540	2.1545
										bmn	540	1.1961
										bmn	540	1.4285
										bmn	540	1.3521
										bmn	540	1.2171
										bmn	540	1.6259
										bmn	540	1.5256
										bmn	540	1.1751
										bmn	540	1.3531
										bmn	540	1.3733
										ctr	550	1.4631
										ctr	550	1.3726
										ctr	550	1.3397
										ctr	550	1.4469
										ctr	550	1.247
										ctr	550	1.3149
										ctr	550	1.6147
										ctr	550	1.3014
										ctr	550	1.3443
										ctr	550	1.2554
										bmn	550	1.6387
										bmn	550	1.8246
										bmn	550	2.1738
										bmn	550	1.2002
										bmn	550	1.4219
										bmn	550	1.348
										bmn	550	1.2401
										bmn	550	1.6195
										bmn	550	1.5311
										bmn	550	1.1768
										bmn	550	1.3589
										bmn	550	1.3562
										ctr	560	1.4611
										ctr	560	1.3624
										ctr	560	1.3398
										ctr	560	1.4544
										ctr	560	1.2515
										ctr	560	1.3254
										ctr	560	1.6244
										ctr	560	1.3136
										ctr	560	1.3394
										ctr	560	1.2459
										bmn	560	1.6372
										bmn	560	1.7902
										bmn	560	2.1227
										bmn	560	1.197
										bmn	560	1.4204
										bmn	560	1.3579
										bmn	560	1.2226
										bmn	560	1.6263
										bmn	560	1.5131
										bmn	560	1.1796
										bmn	560	1.361
										bmn	560	1.3541
										ctr	570	1.4589
										ctr	570	1.3593
										ctr	570	1.344
										ctr	570	1.4495
										ctr	570	1.2452
										ctr	570	1.3206
										ctr	570	1.6013
										ctr	570	1.2938
										ctr	570	1.3372
										ctr	570	1.253
										bmn	570	1.6364
										bmn	570	1.7965
										bmn	570	2.1212
										bmn	570	1.188
										bmn	570	1.4363
										bmn	570	1.353
										bmn	570	1.2344
										bmn	570	1.6063
										bmn	570	1.5209
										bmn	570	1.1895
										bmn	570	1.346
										bmn	570	1.3563
										ctr	580	1.4648
										ctr	580	1.3771
										ctr	580	1.3428
										ctr	580	1.4617
										ctr	580	1.2399
										ctr	580	1.3056
										ctr	580	1.5946
										ctr	580	1.2755
										ctr	580	1.344
										ctr	580	1.257
										bmn	580	1.6294
										bmn	580	1.7849
										bmn	580	2.1138
										bmn	580	1.1892
										bmn	580	1.4141
										bmn	580	1.3541
										bmn	580	1.2241
										bmn	580	1.6234
										bmn	580	1.5379
										bmn	580	1.1812
										bmn	580	1.3485
										bmn	580	1.3641

## Sheet: Suppl.figure3
	SupplFigure3B
		293T PARP1 (+/+)					293T PARP1 (-/-)
	Integrated intensity of BrdU foci per nucleus					Integrated intensity of BrdU per nucleus
	Experiment 1	Experiment 2	Experiment 3			Experiment 1	Experiment 2	Experiment 3
	4680.59	9669.87	5051.83			22762.7	21104.4	27852.7
	9523.8	4581.62	9166.58			28665.6	29403.1	32626.1
	5589.89	7801.42	5306.48			17142.5	23204.9	23847.4
	6010.31	2096.46	3316.33			34910.3	15770.3	19724.7
	3164.37	7025.1	6622.91			26863.9	22273.2	28204.6
	8637.33	8055.5	4833.42			29397.2	15893.9	25925.2
	6068.21	7370.73	4189.86			14296.9	18585.6	23714.6
	5907.27	5930.54	7377.4			30478.3	34101.2	25522.5
	4132	8128.31	6309.89			26539.9	37878.5	13553.4
	4974.9	7603.16	2275.8			16945.1	17306.6	22820.6
	5945.44	3446.33	5016.67			20043.6	22059.4	21079.1
	11707.6	3896.05	5452.37			13685.1	12058.6	26753.3
	8803.33	5538.57	3971.21			15752.1	14124.7	28213.7
	5826.64	6095.84	4728.24			14161.2	18459.2	40234.9
	7987.91	7389.48	3456.53			35222.3	11747.4	14952.6
	3000.9	3800.71	8908.73			22621.4	17845.2	28771.1
	5383.65	6111.26	2821.49			31724	11318.2	34919.7
	4361.88	3456.17	2091			23082.7	18645.5	17839.9
	6080.35	9945.68	3219.2			12279.9	11173.8	27590.8
	7798	6431.38	6903.32			9991.96	11573.9	16951.7
	4663.89	6009.63	6615.64			22842.4	17647.5	27945.9
	3188	8517.45	1811.38			24015.7	28780.7	11841.6
	7101.48	8218.1	4847.3			21780.5	18041.5	10756.8
	9093.26	9144.91	2454.96			14267.9	16060.5	14653.4
	2629.47	3557.64	1558.58			14328.2	33875.5	11822.6
	2383.63	3783.89	7773.28			10458.8	23331	11789.8
	7708.42	2695.04	6624.53			21386.5	14946.8	16293.7
	4848.28	2455.56	10334.6			10463.1	22868.3	15574.7
	4725.4	4099.45	5912			13191.1	33241.9	12841.7
	5543.66	4009.79	4795.7			20685	17534.2	10003.1
	5579	5146.32	3211.67			14235.2	35517.8	11386.1
	9402.46	5314.77	3229.92			20163.3	15988.6	10313.7
	8842.15	9186.55	4507.33			18873	35330.8	11972.9
	4864.41	2087.57	5625.46			23967.6	13843.6	31115.3
	7271.49	6134.69	5146.06			26456.4	24996.1	17954.5
	4406.68	9725.11	5077.96			12517.8	29869.1	9634.3
	10393.3	4950	6018.08			18281	26612.3	5074.71
	6233.29	5725.04	7115.69			24864	20857.6	44297.9
	2632.94	9475.47	3699.75			21697.1	41129.6	13971.6
Suppl.Fig.3C
		293T PARP1 (+/+)					293T PARP1 (-/-)
	Integrated intensity of RPA2 foci per nucleus					Integrated intensity of RPA2 foci per nucleus
	Experiment 1	Experiment 2	Experiment 3			Experiment 1	Experiment 2	Experiment 3
	11145.7	11622.1	5293.52			22591	27612.5	11259.9
	6827.4	13554.3	2879.88			13557.5	23385.1	11823.8
	6496.27	5836.82	4008.25			12826.7	33376	18862.2
	9609.97	9393.4	6432.86			17147.1	47119	12833.2
	11430.8	4778.15	7014.4			15119	35565	15052.2
	13074.5	10063.8	11761.7			14576.8	41587.7	19525.4
	8605.04	11883.5	12038.8			37298.8	24102.9	15168.3
	6162.93	16960.1	10888.9			14449.7	32002.4	14630.9
	13695.1	12723.7	9695.45			15599.5	31357.1	13988.1
	5325.88	11040.4	12524.4			17955.9	11333.6	11907
	4336.75	10664.1	9629.34			16117.7	59074.3	18205.9
	3781.33	8268.09	9981.3			14302.5	37272.8	14286.1
	6319.86	9744.4	5151.52			36692.9	22314	14595
	2852.21	10827.6	6609.24			12506.2	17670.1	16771
	4268.73	5368.56	4728.94			16898.7	21085	11701.2
	5582.54	6781.96	5403.92			12080.1	28340.1	14369.3
	10351.6	8598.34	6640.86			18866	16854.1	13858.1
	7244.29	7541.66	6140.18			24657.2	21539.5	14768.8
	12449.4	11308.7	9423			14952.6	23782	13729.7
	13031	11626.7	11698.9			23269.2	23484.9	12334.9
	13461.5	11572.9	11729.9			28741.7	15193	14910.3
	8252.73	7140.1	12116.9			31089.1	14112.6	13565.1
	11335	12679.9	14312.9			28411.7	19881.7	16941.4
	11751.5	11648.8	8645.67			32301.1	16800.1	39414
	13773.4	10941.8	14926.2			12794	18005	16645.5
	11022	12514.4	8954.64			19111.3	15575.3	29791.8
	12233.6	10722.2	9554.35			19173.2	15812	26985.5
	12743.6	7755.77	10159.7			16473.8	39821	19217
	7914.95	4585.15	10159.9			13071.7	34967.8	29639
	7885.12	5402.91	11050.3			17088.2	15008.1	29632.8
	10730.9	7343	8156.41			12820.2	17115.7	19885.4
	8087.81	6258.53	10419.1			13861.2	16853.8	17333.6
	6910.66	3949.88	14140.5			11507.7	17086.1	24433.4
	11351	4138.84	12109.9			26892	14811.4	32815
	8516.11	5193.33	12121.1			19145.5	12343.5	22726.9
	6833.82	3142.5	12377.5			20257	40864.5	20181.5
	4804.72	5605.14	12252.7			22106	33857.2	18806
	11655.6	3554.75				30040	13982.3
Suppl.Fig.3E
	GFP-RPA2
	EXPERIMENT 1					EXPERIMENT 2					EXPERIMENT 3					Total
	Time (s)	Average	Std deviation	Std error		Time (s)	Average	Std deviation	Std error		Time (s)	Average	Std deviation	Std error		Time (s)	Average	Std deviation	Std error
	0	1	0	0		0	1	0	0		0	1	0	0		0	1	0	0
	5	1.28713	0.118642	0.0375178		5	1.26117	0.094045	0.0297397		5	1.23635	0.0811704	0.0256683		5	1.26155	0.0155451	0.00897499
	6.075	1.50299	0.188799	0.0597036		6.075	1.47534	0.272257	0.0860953		6.075	1.36482	0.12337	0.0390131		6.075	1.44772	0.0609312	0.0351787
	10	1.4822	0.16688	0.0527722		10	1.44084	0.25617	0.081008		10	1.33821	0.121512	0.0384256		10	1.42042	0.05594	0.032297
	15	1.454	0.161264	0.0509962		15	1.4217	0.261109	0.08257		15	1.33326	0.122994	0.0388941		15	1.40299	0.0582232	0.0336152
	20.003	1.43201	0.144213	0.045604		20.003	1.40118	0.260508	0.0823799		20.003	1.30333	0.114546	0.0362228		20.003	1.37884	0.0629899	0.0363673
	25.003	1.41685	0.140484	0.0444249		25.003	1.3721	0.244689	0.0773774		25.003	1.30387	0.10866	0.0343613		25.003	1.36427	0.0580951	0.0335412
	30.003	1.41156	0.136403	0.0431345		30.003	1.36084	0.254142	0.0803668		30.003	1.28879	0.115875	0.0366429		30.003	1.35373	0.0609203	0.0351724
	35.005	1.3923	0.130666	0.0413202		35.005	1.3369	0.240307	0.0759918		35.005	1.27909	0.102228	0.0323274		35.005	1.3361	0.0595312	0.0343704
	40.006	1.38807	0.129079	0.0408185		40.006	1.33046	0.248524	0.0785903		40.006	1.26413	0.0910284	0.0287857		40.006	1.32755	0.0670985	0.0387394
	45.007	1.37317	0.125654	0.0397352		45.007	1.31125	0.248477	0.0785754		45.007	1.26894	0.101503	0.0320981		45.007	1.31778	0.0643517	0.0371535
	50.007	1.36693	0.121473	0.0384132		50.007	1.3216	0.257797	0.0815226		50.007	1.25412	0.0940377	0.0297373		50.007	1.31422	0.0716116	0.041345
	55.008	1.363	0.122292	0.0386723		55.008	1.30476	0.25726	0.0813528		55.008	1.24659	0.092206	0.0291581		55.008	1.30478	0.0717745	0.041439
	60.009	1.3556	0.121908	0.0385507		60.009	1.30288	0.25347	0.0801541		60.009	1.24151	0.0983557	0.0311028		60.009	1.29999	0.0682507	0.0394046
	65.01	1.34886	0.123789	0.0391454		65.01	1.28598	0.251593	0.0795606		65.01	1.23956	0.0896793	0.0283591		65.01	1.29147	0.0696924	0.0402369
	70.01	1.34343	0.115757	0.0366056		70.01	1.28933	0.252775	0.0799345		70.01	1.22588	0.0920497	0.0291087		70.01	1.28621	0.0708431	0.0409013
	75.012	1.34083	0.118242	0.0373915		75.012	1.28707	0.268123	0.0847878		75.012	1.22147	0.0840832	0.0265894		75.012	1.28312	0.0799315	0.0461485
	80.012	1.33345	0.107211	0.033903		80.012	1.28114	0.256264	0.0810377		80.012	1.22921	0.0935915	0.0295962		80.012	1.28127	0.0736844	0.0425417
	85.013	1.33016	0.11555	0.0365402		85.013	1.27458	0.25727	0.0813559		85.013	1.22004	0.0945239	0.0298911		85.013	1.27493	0.0722748	0.0417279
	90.015	1.33408	0.114099	0.0360813		90.015	1.26978	0.265987	0.0841125		90.015	1.21671	0.096795	0.0306093		90.015	1.27352	0.0760084	0.0438835
	95.015	1.31493	0.106166	0.0335726		95.015	1.26212	0.266251	0.084196		95.015	1.21653	0.0869548	0.0274975		95.015	1.26453	0.0803766	0.0464055
	100.06	1.31892	0.103461	0.0327171		100.06	1.26277	0.263176	0.0832237		100.06	1.21105	0.0855156	0.0270424		100.06	1.26424	0.0798572	0.0461056
	105.016	1.31665	0.11227	0.0355028		105.016	1.26444	0.272544	0.0861859		105.016	1.21709	0.0929739	0.0294009		105.016	1.26606	0.0804883	0.04647
	110.018	1.29615	0.101229	0.0320116		110.018	1.25787	0.264923	0.0837759		110.018	1.21638	0.0851332	0.0269215		110.018	1.2568	0.0812259	0.0468958
	115.019	1.29946	0.102241	0.0323313		115.019	1.25772	0.269443	0.0852055		115.019	1.21331	0.0860339	0.0272063		115.019	1.25683	0.0829045	0.0478649
	120.02	1.29091	0.0996671	0.0315175		120.02	1.2592	0.264725	0.0837134		120.02	1.21417	0.0854994	0.0270373		120.02	1.25476	0.0813542	0.0469699
	125.02	1.30436	0.0963562	0.0304705		125.02	1.23641	0.259131	0.0819445		125.02	1.20788	0.0883421	0.0279362		125.02	1.24955	0.0786899	0.0454317
	130.021	1.31139	0.109365	0.0345844		130.021	1.25201	0.269137	0.0851086		130.021	1.20969	0.0874899	0.0276667		130.021	1.2577	0.0809672	0.0467464
	135.022	1.29834	0.0995485	0.03148		135.022	1.24691	0.26646	0.0842619		135.022	1.20145	0.0767273	0.0242633		135.022	1.2489	0.0845763	0.0488302
	140.023	1.28609	0.0918144	0.0290343		140.023	1.23045	0.257352	0.0813819		140.023	1.20565	0.0914907	0.0289319		140.023	1.24073	0.0781117	0.0450978
	GFP-RPA2 + BMN-673
	EXPERIMENT 1					EXPERIMENT 2					EXPERIMENT 3					Total
	Time (s)	Average	Std deviation	Std error		Time (s)	Average	Std deviation	Std error		Time (s)	Average	Std deviation	Std error		Time (s)	Average	Std deviation	Std error
	0	1	0	0		0	1	0	0		0	1	0	0		0	1	0	0
	5	1.40513	0.0879295	0.0278058		5	1.44285	0.119006	0.0376331		5	1.43458	0.124501	0.0393708		5	1.42752	0.016102	0.0050919
	6.075	1.75072	0.184138	0.0582297		6.075	1.93118	0.24809	0.0784529		6.075	1.91422	0.326385	0.103212		6.075	1.86537	0.0581704	0.0183951
	10	1.68578	0.183135	0.0579124		10	1.91366	0.257896	0.0815539		10	1.8878	0.345742	0.109333		10	1.82908	0.0664556	0.0210151
	15	1.6446	0.177986	0.0562843		15	1.88161	0.276415	0.08741		15	1.83679	0.346557	0.109591		15	1.78767	0.0691409	0.0218643
	20.003	1.61416	0.182226	0.0576249		20.003	1.84156	0.276346	0.0873883		20.003	1.81173	0.345722	0.109327		20.003	1.75582	0.0670011	0.0211876
	25.003	1.59069	0.179598	0.0567939		25.003	1.831	0.290008	0.0917085		25.003	1.77025	0.33707	0.106591		25.003	1.73065	0.0659989	0.0208707
	30.003	1.56806	0.17631	0.055754		30.003	1.81398	0.297254	0.0939998		30.003	1.74976	0.35882	0.113469		30.003	1.7106	0.0758128	0.0239741
	35.005	1.54258	0.159363	0.0503949		35.005	1.79992	0.317083	0.10027		35.005	1.7173	0.321957	0.101812		35.005	1.6866	0.0755251	0.0238831
	40.006	1.5239	0.158686	0.0501811		40.006	1.79215	0.334746	0.105856		40.006	1.701	0.326713	0.103316		40.006	1.67235	0.0811682	0.0256676
	45.007	1.5135	0.153501	0.0485413		45.007	1.78741	0.347321	0.109833		45.007	1.68487	0.32857	0.103903		45.007	1.66193	0.0872844	0.0276017
	50.007	1.49767	0.161405	0.0510407		50.007	1.77588	0.341938	0.10813		50.007	1.66608	0.328446	0.103864		50.007	1.64654	0.0821092	0.0259652
	55.008	1.4979	0.151672	0.0479629		55.008	1.75617	0.334826	0.105881		55.008	1.6501	0.320672	0.101405		55.008	1.63473	0.0832045	0.0263116
	60.009	1.50008	0.148493	0.0469576		60.009	1.74914	0.332013	0.104992		60.009	1.62394	0.335319	0.106037		60.009	1.62439	0.0873017	0.0276072
	65.01	1.48924	0.160717	0.0508232		65.01	1.73362	0.336246	0.10633		65.01	1.61119	0.324507	0.102618		65.01	1.61135	0.0801217	0.0253367
	70.01	1.48965	0.149041	0.0471308		70.01	1.72224	0.317057	0.100262		70.01	1.60193	0.348193	0.110108		70.01	1.60461	0.0874709	0.0276607
	75.012	1.48501	0.152778	0.0483126		75.012	1.72235	0.331333	0.104777		75.012	1.60046	0.347872	0.110007		75.012	1.60261	0.0883285	0.0279319
	80.012	1.45773	0.144956	0.0458391		80.012	1.70615	0.32447	0.102607		80.012	1.58559	0.348354	0.110159		80.012	1.58316	0.0907786	0.0287067
	85.013	1.46371	0.143212	0.0452877		85.013	1.72286	0.341919	0.108124		85.013	1.59362	0.344799	0.109035		85.013	1.59339	0.0943573	0.0298384
	90.015	1.45056	0.158861	0.0502364		90.015	1.6997	0.340256	0.107598		90.015	1.5776	0.354043	0.111958		90.015	1.57595	0.0889381	0.0281247
	95.015	1.44664	0.162043	0.0512426		95.015	1.67769	0.349816	0.110622		95.015	1.57409	0.362841	0.11474		95.015	1.56614	0.0917411	0.0290111
	100.06	1.4366	0.165418	0.0523099		100.06	1.66159	0.34791	0.110019		100.06	1.57514	0.368504	0.116531		100.06	1.55778	0.0912695	0.0288619
	105.016	1.43709	0.181762	0.0574781		105.016	1.65299	0.343545	0.108638		105.016	1.58144	0.365725	0.115652		105.016	1.55717	0.0819948	0.025929
	110.018	1.41878	0.193732	0.0612636		110.018	1.65941	0.34239	0.108273		110.018	1.57478	0.349445	0.110504		110.018	1.55099	0.0717987	0.0227047
	115.019	1.40045	0.199647	0.0631338		115.019	1.64566	0.345556	0.109274		115.019	1.56769	0.347286	0.109821		115.019	1.53793	0.0691937	0.021881
	120.02	1.41464	0.193382	0.0611527		120.02	1.6462	0.372094	0.117667		120.02	1.54652	0.356027	0.112586		120.02	1.53579	0.0807257	0.0255277
	125.02	1.38941	0.202316	0.063978		125.02	1.63282	0.365727	0.115653		125.02	1.56426	0.361413	0.114289		125.02	1.52883	0.0760362	0.0240448
	130.021	1.38329	0.213847	0.0676243		130.021	1.63271	0.369448	0.11683		130.021	1.55028	0.34893	0.110341		130.021	1.52209	0.0690252	0.0218277
	135.022	1.37598	0.216995	0.0686198		135.022	1.6378	0.375015	0.11859		135.022	1.55707	0.356421	0.11271		135.022	1.52362	0.0705187	0.0223
	140.023	1.38635	0.224221	0.0709048		140.023	1.65321	0.394207	0.124659		140.023	1.56416	0.346871	0.10969		140.023	1.53457	0.0716309	0.0226517
	3 biological repeats					3 biological repeats
	HEK 293 cells - Sphase					HEK 293 cells - Sphase
	n= 10 cells					n= 10 cells
	GFP-RPA2					GFP-RPA2 + 5µM BMN-673
	Total					Total
	Time (s)	Average	Std deviation	Std error		Time (s)	Average	Std deviation	Std error
	0	1	0	0		0	1	0	0
	5	1.26155	0.0155451	0.00897499		5	1.42752	0.016102	0.0050919
	6.075	1.44772	0.0609312	0.0351787		6.075	1.86537	0.0581704	0.0183951
	10	1.42042	0.05594	0.032297		10	1.82908	0.0664556	0.0210151
	15	1.40299	0.0582232	0.0336152		15	1.78767	0.0691409	0.0218643
	20.003	1.37884	0.0629899	0.0363673		20.003	1.75582	0.0670011	0.0211876
	25.003	1.36427	0.0580951	0.0335412		25.003	1.73065	0.0659989	0.0208707
	30.003	1.35373	0.0609203	0.0351724		30.003	1.7106	0.0758128	0.0239741
	35.005	1.3361	0.0595312	0.0343704		35.005	1.6866	0.0755251	0.0238831
	40.006	1.32755	0.0670985	0.0387394		40.006	1.67235	0.0811682	0.0256676
	45.007	1.31778	0.0643517	0.0371535		45.007	1.66193	0.0872844	0.0276017
	50.007	1.31422	0.0716116	0.041345		50.007	1.64654	0.0821092	0.0259652
	55.008	1.30478	0.0717745	0.041439		55.008	1.63473	0.0832045	0.0263116
	60.009	1.29999	0.0682507	0.0394046		60.009	1.62439	0.0873017	0.0276072
	65.01	1.29147	0.0696924	0.0402369		65.01	1.61135	0.0801217	0.0253367
	70.01	1.28621	0.0708431	0.0409013		70.01	1.60461	0.0874709	0.0276607
	75.012	1.28312	0.0799315	0.0461485		75.012	1.60261	0.0883285	0.0279319
	80.012	1.28127	0.0736844	0.0425417		80.012	1.58316	0.0907786	0.0287067
	85.013	1.27493	0.0722748	0.0417279		85.013	1.59339	0.0943573	0.0298384
	90.015	1.27352	0.0760084	0.0438835		90.015	1.57595	0.0889381	0.0281247
	95.015	1.26453	0.0803766	0.0464055		95.015	1.56614	0.0917411	0.0290111
	100.06	1.26424	0.0798572	0.0461056		100.06	1.55778	0.0912695	0.0288619
	105.016	1.26606	0.0804883	0.04647		105.016	1.55717	0.0819948	0.025929
	110.018	1.2568	0.0812259	0.0468958		110.018	1.55099	0.0717987	0.0227047
	115.019	1.25683	0.0829045	0.0478649		115.019	1.53793	0.0691937	0.021881
	120.02	1.25476	0.0813542	0.0469699		120.02	1.53579	0.0807257	0.0255277
	125.02	1.24955	0.0786899	0.0454317		125.02	1.52883	0.0760362	0.0240448
	130.021	1.2577	0.0809672	0.0467464		130.021	1.52209	0.0690252	0.0218277
	135.022	1.2489	0.0845763	0.0488302		135.022	1.52362	0.0705187	0.0223
	140.023	1.24073	0.0781117	0.0450978		140.023	1.53457	0.0716309	0.0226517
Suppl.Fig.3F
	RPA3
	EXPERIMENT 1					EXPERIMENT 2					EXPERIMENT 3					Total
	Time (s)	Average	Std deviation	Std error		Time (s)	Average	Std deviation	Std error		Time (s)	Average	Std deviation	Std error		Time (s)	Average	Std deviation	Std error
	0	1	0	0		0	1	0	0		0	1	0	0		0	1	0	0
	5	1.23455	0.120561	0.0381248		5	1.25978	0.0883183	0.0279287		5	1.18708	0.0682883	0.0215947		5	1.22714	0.0215336	0.0124325
	6.075	1.36432	0.225568	0.0713309		6.075	1.44219	0.170937	0.0540551		6.075	1.29878	0.0991799	0.0313634		6.075	1.36843	0.0517554	0.029881
	10	1.34383	0.208134	0.0658179		10	1.4194	0.167352	0.0529213		10	1.29672	0.105868	0.0334785		10	1.35332	0.042034	0.0242684
	15	1.32829	0.205089	0.064855		15	1.3958	0.156455	0.0494754		15	1.29924	0.105855	0.0334743		15	1.34111	0.040515	0.0233913
	20.003	1.31437	0.194845	0.0616154		20.003	1.36885	0.137031	0.0433329		20.003	1.29583	0.104784	0.0331355		20.003	1.32635	0.037258	0.0215109
	25.003	1.30708	0.20317	0.0642481		25.003	1.34519	0.125035	0.0395396		25.003	1.29544	0.10906	0.0344878		25.003	1.3159	0.0411191	0.0237401
	30.003	1.28812	0.194735	0.0615808		30.003	1.33176	0.121308	0.038361		30.003	1.29006	0.103559	0.0327483		30.003	1.30331	0.0394683	0.022787
	35.005	1.28203	0.195394	0.0617892		35.005	1.32157	0.119355	0.0377434		35.005	1.28929	0.104446	0.0330288		35.005	1.29763	0.0398272	0.0229942
	40.006	1.29001	0.192439	0.0608547		40.006	1.31245	0.109041	0.0344817		40.006	1.28547	0.0972052	0.030739		40.006	1.29598	0.0423805	0.0244684
	45.007	1.28712	0.194366	0.061464		45.007	1.29384	0.106939	0.0338171		45.007	1.27958	0.102099	0.0322865		45.007	1.28685	0.0424004	0.0244799
	50.007	1.27287	0.177095	0.0560022		50.007	1.28918	0.0987133	0.0312159		50.007	1.27408	0.0962646	0.0304415		50.007	1.27871	0.0375398	0.0216736
	55.008	1.2806	0.191832	0.0606625		55.008	1.27815	0.10411	0.0329224		55.008	1.26864	0.090383	0.0285816		55.008	1.2758	0.0449387	0.0259454
	60.009	1.27498	0.184673	0.0583988		60.009	1.26317	0.0938907	0.0296908		60.009	1.26642	0.0904985	0.0286181		60.009	1.26819	0.0436168	0.0251822
	65.01	1.27923	0.184713	0.0584114		65.01	1.26177	0.0972934	0.0307669		65.01	1.26793	0.0934683	0.0295573		65.01	1.26965	0.0421406	0.0243299
	70.01	1.27602	0.177813	0.0562295		70.01	1.24722	0.0962549	0.0304385		70.01	1.2643	0.0898513	0.0284135		70.01	1.26251	0.0400417	0.0231181
	75.012	1.27083	0.187073	0.0591578		75.012	1.23641	0.0940411	0.0297384		75.012	1.2563	0.0832873	0.0263378		75.012	1.25451	0.0465978	0.0269032
	80.012	1.26463	0.171509	0.054236		80.012	1.229	0.0973047	0.0307704		80.012	1.24854	0.0781033	0.0246984		80.012	1.24739	0.0402763	0.0232535
	85.013	1.26127	0.165027	0.0521862		85.013	1.21762	0.100137	0.0316661		85.013	1.24489	0.0750941	0.0237468		85.013	1.24126	0.0378973	0.02188
	90.015	1.25899	0.153036	0.0483943		90.015	1.2142	0.112286	0.035508		90.015	1.23524	0.0718314	0.0227151		90.015	1.23615	0.0331519	0.0191402
	95.015	1.24687	0.155622	0.0492119		95.015	1.20668	0.101037	0.0319506		95.015	1.23028	0.0685939	0.0216913		95.015	1.22794	0.0359102	0.0207328
	100.06	1.24785	0.149671	0.0473301		100.06	1.2046	0.108368	0.0342691		100.06	1.22594	0.0671673	0.0212402		100.06	1.22613	0.0336819	0.0194463
	105.016	1.24294	0.139865	0.0442291		105.016	1.20432	0.117618	0.037194		105.016	1.22263	0.0630396	0.0199349		105.016	1.2233	0.0322763	0.0186347
	110.018	1.22704	0.122057	0.0385977		110.018	1.1997	0.12424	0.0392882		110.018	1.21922	0.0646847	0.0204551		110.018	1.21532	0.0275745	0.0159201
	115.019	1.23277	0.12874	0.0407111		115.019	1.19969	0.119687	0.0378482		115.019	1.21451	0.0626449	0.0198101		115.019	1.21566	0.0292579	0.0168921
	120.02	1.22773	0.1198	0.0378841		120.02	1.19575	0.124224	0.039283		120.02	1.21051	0.0595755	0.0188394		120.02	1.21133	0.0294881	0.017025
	125.02	1.22021	0.115359	0.0364796		125.02	1.19168	0.122654	0.0387867		125.02	1.20289	0.059433	0.0187944		125.02	1.20493	0.0282407	0.0163048
	130.021	1.22139	0.103389	0.0326944		130.021	1.19482	0.127977	0.0404697		130.021	1.1994	0.0552071	0.017458		130.021	1.2052	0.030224	0.0174498
	135.022	1.21646	0.101682	0.0321545		135.022	1.19198	0.122533	0.0387485		135.022	1.1983	0.0546989	0.0172973		135.022	1.20224	0.02837	0.0163794
	140.023	1.21824	0.0977852	0.0309224		140.023	1.19427	0.120323	0.0380494		140.023	1.19416	0.0567645	0.0179505		140.023	1.20222	0.0263108	0.0151905
	RPA3 + BMN-673
	EXPERIMENT 1					EXPERIMENT 2					EXPERIMENT 3					Total
	Time (s)	Average	Std deviation	Std error		Time (s)	Average	Std deviation	Std error		Time (s)	Average	Std deviation	Std error		Time (s)	Average	Std deviation	Std error
	0	1	0	0		0	1	0	0		0	1	0	0		0	1	0	0
	5	1.30152	0.0773845	0.0244711		5	1.40341	0.126707	0.0400683		5	1.46332	0.137745	0.0435587		5	1.38942	0.0262423	0.015151
	6.075	1.56112	0.208857	0.0660464		6.075	1.80498	0.278924	0.0882036		6.075	1.95392	0.339137	0.107245		6.075	1.77334	0.0532374	0.0307366
	10	1.51701	0.217301	0.0687166		10	1.79551	0.271144	0.0857434		10	1.90139	0.359222	0.113596		10	1.73797	0.0584984	0.0337741
	15	1.47819	0.199527	0.0630959		15	1.76024	0.268336	0.0848554		15	1.86256	0.358138	0.113253		15	1.70033	0.0649418	0.0374941
	20.003	1.44379	0.183889	0.0581507		20.003	1.73091	0.271474	0.0858477		20.003	1.82045	0.347036	0.109742		20.003	1.66505	0.0666647	0.0384889
	25.003	1.42595	0.173889	0.0549886		25.003	1.7087	0.280295	0.088637		25.003	1.80439	0.349782	0.110611		25.003	1.64634	0.0723334	0.0417617
	30.003	1.40557	0.161912	0.051201		30.003	1.67103	0.267206	0.0844981		30.003	1.77997	0.347495	0.109888		30.003	1.61886	0.0759929	0.0438745
	35.005	1.40031	0.161061	0.0509319		35.005	1.65981	0.266943	0.0844148		35.005	1.76342	0.349513	0.110526		35.005	1.60785	0.0771313	0.0445318
	40.006	1.39148	0.152169	0.0481199		40.006	1.64974	0.265328	0.0839039		40.006	1.76218	0.34986	0.110636		40.006	1.60113	0.0809889	0.046759
	45.007	1.38893	0.13835	0.0437501		45.007	1.64105	0.274869	0.0869211		45.007	1.74649	0.348771	0.110291		45.007	1.59216	0.0871627	0.0503234
	50.007	1.3823	0.138597	0.0438282		50.007	1.6426	0.283954	0.0897942		50.007	1.73711	0.343972	0.108773		50.007	1.58734	0.0862231	0.0497809
	55.008	1.37474	0.136401	0.0431338		55.008	1.62259	0.263978	0.0834772		55.008	1.728	0.345973	0.109406		55.008	1.57511	0.0862294	0.0497845
	60.009	1.37821	0.142037	0.044916		60.009	1.62179	0.271737	0.0859308		60.009	1.71991	0.340914	0.107807		60.009	1.57331	0.082435	0.0475939
	65.01	1.37446	0.139873	0.0442317		65.01	1.61302	0.271624	0.085895		65.01	1.71956	0.333747	0.10554		65.01	1.56901	0.0808324	0.0466686
	70.01	1.3597	0.123609	0.0390886		70.01	1.60336	0.270753	0.0856197		70.01	1.70883	0.337946	0.106868		70.01	1.5573	0.0895089	0.051678
	75.012	1.36489	0.137573	0.0435043		75.012	1.59959	0.272574	0.0861954		75.012	1.69524	0.333746	0.10554		75.012	1.55324	0.0819562	0.0473174
	80.012	1.36555	0.13794	0.0436205		80.012	1.58357	0.265769	0.0840437		80.012	1.69188	0.345172	0.109153		80.012	1.547	0.0853684	0.0492874
	85.013	1.36507	0.141982	0.0448985		85.013	1.5785	0.275742	0.0871974		85.013	1.68478	0.345673	0.109312		85.013	1.54279	0.0845069	0.0487901
	90.015	1.36371	0.13924	0.0440317		90.015	1.56922	0.280821	0.0888034		90.015	1.67042	0.338628	0.107084		90.015	1.53445	0.0837603	0.0483591
	95.015	1.34507	0.124702	0.0394344		95.015	1.57479	0.29369	0.0928728		95.015	1.66234	0.331527	0.104838		95.015	1.5274	0.0899164	0.0519132
	100.06	1.35186	0.135079	0.0427157		100.06	1.56381	0.282719	0.0894035		100.06	1.64453	0.317793	0.100495		100.06	1.52007	0.0791707	0.0457092
	105.016	1.34465	0.130155	0.0411585		105.016	1.56511	0.291774	0.0922671		105.016	1.63521	0.310489	0.0981852		105.016	1.51499	0.0809606	0.0467426
	110.018	1.34922	0.135383	0.0428119		110.018	1.56432	0.303208	0.0958828		110.018	1.61813	0.314594	0.0994835		110.018	1.51056	0.0819293	0.0473019
	115.019	1.34666	0.132684	0.0419585		115.019	1.55191	0.295857	0.0935583		115.019	1.5992	0.3212	0.101572		115.019	1.49926	0.083537	0.0482301
	120.02	1.34793	0.139664	0.0441655		120.02	1.56333	0.289514	0.0915524		120.02	1.58644	0.299711	0.094777		120.02	1.49923	0.0731622	0.0422402
	125.02	1.34815	0.131342	0.0415339		125.02	1.5472	0.290157	0.0917557		125.02	1.58196	0.29966	0.0947609		125.02	1.49244	0.0772037	0.0445736
	130.021	1.33857	0.125789	0.0397779		130.021	1.55024	0.292105	0.0923716		130.021	1.57538	0.298883	0.0945152		130.021	1.48807	0.0800476	0.0462155
	135.022	1.33491	0.123416	0.0390276		135.022	1.56015	0.306441	0.0969051		135.022	1.57198	0.316451	0.10007		135.022	1.48902	0.0887322	0.0512296
	140.023	1.33277	0.119713	0.0378566		140.023	1.54969	0.299917	0.0948422		140.023	1.55508	0.304878	0.0964108		140.023	1.47918	0.0861421	0.0497341
	3 biological repeats					3 biological repeats
	HEK 293 cells - Sphase					HEK 293 cells - Sphase
	n= 10 cells					n= 10 cells
	GFP-RPA3					GFP-RPA3 + 5µM BMN-673
	Total					Total
	Time (s)	Average	Std deviation	Std error		Time (s)	Average	Std deviation	Std error
	0	1	0	0		0	1	0	0
	5	1.22714	0.0215336	0.0124325		5	1.38942	0.0262423	0.015151
	6.075	1.36843	0.0517554	0.029881		6.075	1.77334	0.0532374	0.0307366
	10	1.35332	0.042034	0.0242684		10	1.73797	0.0584984	0.0337741
	15	1.34111	0.040515	0.0233913		15	1.70033	0.0649418	0.0374941
	20.003	1.32635	0.037258	0.0215109		20.003	1.66505	0.0666647	0.0384889
	25.003	1.3159	0.0411191	0.0237401		25.003	1.64634	0.0723334	0.0417617
	30.003	1.30331	0.0394683	0.022787		30.003	1.61886	0.0759929	0.0438745
	35.005	1.29763	0.0398272	0.0229942		35.005	1.60785	0.0771313	0.0445318
	40.006	1.29598	0.0423805	0.0244684		40.006	1.60113	0.0809889	0.046759
	45.007	1.28685	0.0424004	0.0244799		45.007	1.59216	0.0871627	0.0503234
	50.007	1.27871	0.0375398	0.0216736		50.007	1.58734	0.0862231	0.0497809
	55.008	1.2758	0.0449387	0.0259454		55.008	1.57511	0.0862294	0.0497845
	60.009	1.26819	0.0436168	0.0251822		60.009	1.57331	0.082435	0.0475939
	65.01	1.26965	0.0421406	0.0243299		65.01	1.56901	0.0808324	0.0466686
	70.01	1.26251	0.0400417	0.0231181		70.01	1.5573	0.0895089	0.051678
	75.012	1.25451	0.0465978	0.0269032		75.012	1.55324	0.0819562	0.0473174
	80.012	1.24739	0.0402763	0.0232535		80.012	1.547	0.0853684	0.0492874
	85.013	1.24126	0.0378973	0.02188		85.013	1.54279	0.0845069	0.0487901
	90.015	1.23615	0.0331519	0.0191402		90.015	1.53445	0.0837603	0.0483591
	95.015	1.22794	0.0359102	0.0207328		95.015	1.5274	0.0899164	0.0519132
	100.06	1.22613	0.0336819	0.0194463		100.06	1.52007	0.0791707	0.0457092
	105.016	1.2233	0.0322763	0.0186347		105.016	1.51499	0.0809606	0.0467426
	110.018	1.21532	0.0275745	0.0159201		110.018	1.51056	0.0819293	0.0473019
	115.019	1.21566	0.0292579	0.0168921		115.019	1.49926	0.083537	0.0482301
	120.02	1.21133	0.0294881	0.017025		120.02	1.49923	0.0731622	0.0422402
	125.02	1.20493	0.0282407	0.0163048		125.02	1.49244	0.0772037	0.0445736
	130.021	1.2052	0.030224	0.0174498		130.021	1.48807	0.0800476	0.0462155
	135.022	1.20224	0.02837	0.0163794		135.022	1.48902	0.0887322	0.0512296
	140.023	1.20222	0.0263108	0.0151905		140.023	1.47918	0.0861421	0.0497341

[truncated: 6 more sheets: Suppl.figure4, Suppl.figure5, Suppl.figure6, Suppl.figure7, SupplFigure8, SupplFigure9]
